# Supplementary material for: Alteration of a Shiga toxin-encoding phage associated with a change in toxin production level and disease severity in Escherichia coli
Source: Microb Genom. 2023 Feb 23;9(2):mgen000935. doi: 10.1099/mgen.0.000935 (PMC9997748; doi:10.1099/mgen.0.000935)
Supplement: Supplementary material 2 [file mgen-9-935-s002.xlsx]

## Sheet: Table S1
Table S1. List of the 510 clade 8 strains analyzed in this study
tree node No.	Timed phylogeny ‡	strain name	strain tags *	other information	BioProject **	BioSample	name of sequencing centers or institutes	reference	isolation sources			clinical records †					isolation year	geographic information			sequence status	illumina read information				assembly information						SNP genotypes	stx genotypes			Stx2a phage subtypes						Stx2 production levels		plasmid replicons (in pO157)			plasmid replicons in closed genomes (other than pO157)
									niches	host	more	asymptomatic	D	BD	HUS	other symptom		continent	country	region		library	platform	ln.	cov.	assembler	num_scaffolds	sum_len	max_ln	min_ln	N50		1a	2a	2c	α	β	γ	γ_v1	δ	UT			FIB(AP001918)	FIA	FII	FII(pSE11)	I2	I2(Delta)
1		CEC13002	AP026116 / AP026117 / DRR381748 / DRR381767	8a or 8b (UT)	PRJDB13729	SAMD00496012	Chiba Prefectural Institute of Public Health	[1]	human	human	human			+			2013	Asia	Japan	Chiba	closed genome	NEBNext	MiSeq	301	62	Flye v2.8.3 (Racon v1.4.20+Medaka v1.4.3+NextPolish v1.3.1)	2	5479241	5385437	93804	5385437	8_31A	-	+	+	-	-	+	-	-	-	28447.1	28447.1	+		+
2		OLC1264	SRR6061350		PRJNA309770	SAMN04420182	Canadian Food Inspection Agency										2014	North America	Canada		draft genome	Nextera XT	MiSeq	301	200	Platanus_B_v1.3.1	444	5553889	267880	300	116624	8_31A	-	-	+									+		+			+
3		PSU-0003	SRR5318917		PRJNA357722	SAMN06461633	US Food and Drug Administration		Livestock	Bovine	cow						2000	North America	United States	California	draft genome	Nextera XT	MiSeq	251	54	Platanus_B_v1.3.1	744	5487748	126114	300	28494	8_31A	-	-	+									+		+			+
4		IN_STEC_FI_099	ERR2602222		PRJEB27020	SAMEA4697870	UNIVERSITY OF HELSINKI		Human	Human	Homo sapiens; Feces						2013	Europe	Finland		draft genome		MiSeq	251	61	Platanus_B_v1.3.1	553	5555337	204018	317	48130	8_31A	-	+	+	-	-	-	+	-	-			+		+
5		E1731650	SRR2034041		PRJNA248042	SAMN03702977	Health Protection Agency	[2]	Environment	ND	Environmental							Europe	United Kingdom		draft genome	Nextera XT	GAII	149	117	Platanus_B_v1.3.1	762	5508874	173592	300	44288	8_31A	-	+	+	-	-	-	+	-	-			+		+
6		77AXH9	SRR6321300		PRJNA419720	SAMN08095883	NHS Lothian		Human	Human	Homo sapiens; feces; Age: 20						2015	Europe	United Kingdom	Scotland	draft genome	Nextera XT	MiSeq	151	77	Platanus_B_v1.3.1	412	5607200	375138	301	184153	8_31A	-	+	+	-	-	-	+	-	-			+		+
7		53_142304	AP026095 / AP026096 / DRR381661 / DRR381757		PRJDB13729	SAMD00495925	National Institute of Infectious Diseases		human	human	human				+		2014	Asia	Japan	Aichi	closed genome	NEBNext	MiSeq	301	52	Flye v2.8.3 (Racon v1.4.20+Medaka v1.4.3+NextPolish v1.3.1)	2	5481530	5386522	95008	5386522	8_31A	-	+	+	-	-	-	+	-	-	57751.8	57751.8	+		+
8		H124780454	SRR1981025		PRJNA248042	SAMN03492055	Health Protection Agency	[2]	Human	Human	Human; Homo sapiens							Europe	United Kingdom		draft genome	Nextera XT	HiSeq 2500	149	78	Platanus_B_v1.3.1	836	5486149	111377	300	18532	8_31A	-	+	+	-	-	-	+	-	-			+		+
9		ARIM-EXH644-08	SRR2015804		PRJNA282762	SAMN03609975	US Food and Drug Administration		Human	Human	stool; Homo sapiens						2008	South America	Argentina	La Pampa Province	draft genome	Nextera XT	MiSeq	251	57	Platanus_B_v1.3.1	959	5563924	79629	300	21983	8_31A	-	+	+	-	-	-	+	-	-			+		+
10		ARIM-EXH1186-06	SRR2015682		PRJNA282762	SAMN03609965	US Food and Drug Administration		Human	Human	stool; Homo sapiens						2006	South America	Argentina		draft genome	Nextera XT	MiSeq	251	30	Platanus_B_v1.3.1	1070	5461820	78378	300	16674	8_31A	-	+	+	-	-	-	+	-	-					+
11		ARIM-EXH279-06	SRR2016393		PRJNA282762	SAMN03609977	US Food and Drug Administration		Human	Human	stool; Homo sapiens						2005	South America	Argentina	Mendoza Province	draft genome	Nextera XT	MiSeq	251	56	Platanus_B_v1.3.1	940	5473458	79298	300	19204	8_31A	-	+	+	-	-	-	+	-	-			+		+
12		IN_STEC_FI_116	ERR2602239		PRJEB27020	SAMEA4697887	UNIVERSITY OF HELSINKI		Human	Human	Homo sapiens; Feces						2014	Europe	Finland		draft genome		MiSeq	251	81	Platanus_B_v1.3.1	563	5596136	327640	300	110751	8_31A	-	+	+	-	-	-	+	-	-			+		+
13		57_142493	AP026097 / AP026098 / DRR381665 / DRR381758		PRJDB13729	SAMD00495929	National Institute of Infectious Diseases		human	human	human		+				2014	Asia	Japan	Kanagawa	closed genome	NEBNext	MiSeq	301	41	Flye v2.8.3 (Racon v1.4.20+Medaka v1.4.3+NextPolish v1.3.1)	2	5545203	5487732	57471	5487732	8_31A	-	+	+	-	-	-	+	-	-	188406	188406			+
14		MOD1-EC5234	SRR3993747		PRJNA230969	SAMN05440317	FDA/CFSAN		Human	Human	Homo sapiens; Feces-Human						1999	South America	Argentina		draft genome	Nextera XT	NextSeq 500	75	90	Platanus_B_v1.3.1	431	5451756	222307	300	88338	8_31A	-	+	+	-	-	-	+	-	-			+		+
15		FSIS1501382	SRR3406063		PRJNA268206	SAMN04875657	FDA Center for Food Safety and Applied Nutrition		Food	Bovine	Product-Raw-Intact-Beef						2015	North America	United States	Pennsylvania	draft genome	Nextera XT	MiSeq	251	169	Platanus_B_v1.3.1	275	5504994	364134	300	125951	8_31A	-	+	+	-	-	-	+	-	-			+		+
16		CFSAN046720	SRR3931238		PRJNA312475	SAMN05414565	US Food and Drug Administration		Environment	Plant	Spinach						2011	North America	United States		draft genome	Nextera XT	MiSeq	251	88	Platanus_B_v1.3.1	454	5519733	319090	301	91998	8_31A	-	+	+	-	-	-	+	-	-			+		+
17		F7639	SRR4301545		PRJNA291880	SAMN05360164	United State Department of Agriculture											North America	United States		draft genome	Nextera XT	MiSeq	301	60	Platanus_B_v1.3.1	1171	5725700	116103	398	9813	8_31A	-	+	+	-	-	-	+	-	-			+		+
18		06-3462	ASM401063v1		PRJNA218110	SAMN04549651	CDC	[3]										North America	United States		closed genome					HGAP v. 3 (PacBio)	2	5545237	5450250	94987	5450250	8_31A	-	-	+									+		+
19		FSIS1606083	SRR3344213		PRJNA268206	SAMN04621601	FDA Center for Food Safety and Applied Nutrition		Livestock	Bovine	Comminuted Beef						2016	North America	United States	Pennsylvania	draft genome	Nextera XT	MiSeq	251	109	Platanus_B_v1.3.1	370	5662791	375328	324	191494	8_31A	-	+	+	-	-	-	+	-	-			+		+
20		ADRDL-01-2-03604	SRR3210524		PRJNA299490	SAMN04490312	US Food and Drug Administration		Livestock	Bovine	Bos taurus; Bovine feces						2001	North America	United States	Oklahoma	draft genome	Nextera XT	MiSeq	251	70	Platanus_B_v1.3.1	480	5566009	314509	300	115835	8_31A	-	+	+	-	-	-	+	-	-			+		+
21		FSIS1609172	SRR5202332		PRJNA268206	SAMN06256287	FDA Center for Food Safety and Applied Nutrition		Livestock	Bovine	Comminuted Beef						2016	North America	United States	Missouri	draft genome	Nextera XT	MiSeq	251	178	Platanus_B_v1.3.1	421	5573585	366251	320	133115	8_31A	-	+	+	-	-	-	+	-	-			+		+
22		CEC13004	AP026118 / AP026119 / DRR381749 / DRR381768	8a or 8b (UT)	PRJDB13729	SAMD00496013	Chiba Prefectural Institute of Public Health	[1]	human	human	human	+					2013	Asia	Japan	Chiba	closed genome	NEBNext	MiSeq	301	47	Flye v2.8.3 (Racon v1.4.20+Medaka v1.4.3+NextPolish v1.3.1)	2	5517405	5422445	94960	5422445	8_31A	-	+	-	-	-	-	+	-	-	331266	331266	+		+
23		93_161312	AP026101 / AP026102 / AP026103 / DRR381701 / DRR381760		PRJDB13729	SAMD00495965	National Institute of Infectious Diseases		human	human	human			+	+		2016	Asia	Japan	Kanagawa	closed genome	NEBNext	MiSeq	301	67	Flye v2.8.3 (Racon v1.4.20+Medaka v1.4.3+NextPolish v1.3.1)	3	5641811	5514009	32822	5514009	8_31A	-	+	+	-	-	-	+	-	-	421344	421344	+		+
24		PNUSAE025690	SRR9596663		PRJNA218110	SAMN12137290	CDC											North America	United States		draft genome	Nextera XT	MiSeq	251	90	Platanus_B_v1.3.1	378	5588447	375300	333	188971	8_31A	-	+	+	-	-	-	+	-	-			+		+
25		FSIS1606823	SRR7543361		PRJNA268206	SAMN09693211	FDA Center for Food Safety and Applied Nutrition		Feed	Bovine	product-raw-intact-beef						2016	North America	United States	Kansas	draft genome	Nextera XT	MiSeq	251	183	Platanus_B_v1.3.1	569	5629340	202260	320	82056	8_31A	-	+	+	-	-	-	+	-	-			+		+
26		08-3914	ASM401071v1		PRJNA218110	SAMN04504880	CDC	[3]									2007	North America	United States		closed genome					HGAP v. 3 (PacBio)	2	5624664	5529684	94980	5529684	8_31A	-	+	+	-	-	-	+	-	-			+		+
27		FSIS1606528	SRR3475948		PRJNA268206	SAMN04942588	FDA Center for Food Safety and Applied Nutrition		Livestock	Bovine	Comminuted Beef						2016	North America	United States	New York	draft genome	Nextera XT	MiSeq	251	121	Platanus_B_v1.3.1	342	5552250	375199	300	176389	8_31A	-	+	+	-	-	-	+	-	-			+		+
28		VA-WGS-00283	SRR1633543		PRJNA251752	SAMN02887161	FDA/CFSAN		Food	Dairy	Cheese						2013	North America	United States	Virginia	draft genome	Nextera XT	MiSeq	251	68	Platanus_B_v1.3.1	378	5530490	548296	314	188933	8_31A	-	+	+	-	-	-	+	-	-			+		+
29		28RC1	ASM161247v1		PRJNA299666	SAMN04202540	USDA	[4]	Livestock	Bovine							1999	North America	United States		closed genome					SMRT Analysis v. 2.3.0 (PacBio)	2	5643099	5561698	81401	5561698	8_31B	-	-	+									+		+
30		2017C-4109	ASM330895v1		PRJNA218110	SAMN09534373	CDC	[5]													closed genome					HGAP v. 3 (PacBio)	3	5537857	5384880	59808	5384880	8_31B	-	+	+	-	-	+	-	-	-			+		+		+
31		ewgs1049	SRR6900328		PRJNA232925	SAMN02597321	Wadsworth Center / NYSDOH		Poultry	Chicken	cooked chicken thigh						2010	North America	United States	New York	draft genome	Nextera XT	MiSeq	251	101	Platanus_B_v1.3.1	527	5599988	310366	318	115209	8_31B	-	+	+	-	-	-	-	-	+			+		+
32		11-2704	SRR7640605		PRJNA481261	SAMN09738480	Public Health Agency of Canada		Human	Human	Homo sapiens						2011	North America	Canada		draft genome	Nextera XT	MiSeq	301	67	Platanus_B_v1.3.1	367	5583637	252007	362	127882	8_31B	-	+	+	-	-	-	-	-	+			+		+			+
33		E1668630	SRR2034224		PRJNA248042	SAMN03703065	Health Protection Agency	[2]	Environment	ND	Environmental							Europe	United Kingdom		draft genome	Nextera XT	GAII	149	55	Platanus_B_v1.3.1	360	5439357	354609	302	108238	8_31B	-	+	+	-	-	-	-	+	-			+		+
34		OLC1262	SRR6061321		PRJNA309770	SAMN04420180	Canadian Food Inspection Agency										2014	North America	Canada		draft genome	Nextera XT	MiSeq	301	212	Platanus_B_v1.3.1	479	5579913	375355	302	148512	8_31B	-	+	+	-	-	-	-	+	-			+		+
35		WX008248S01E	SRR1984073		PRJNA248042	SAMN03496173	Health Protection Agency	[2]	Environment	ND	Environmental							Europe	United Kingdom		draft genome	Nextera XT	GAII	149	91	Platanus_B_v1.3.1	568	5489121	273776	303	68390	8_31B	-	+	+	-	-	-	-	+	-			+		+
36		E132429	SRR2034236		PRJNA248042	SAMN03703075	Health Protection Agency	[2]	Environment	ND	Environmental							Europe	United Kingdom		draft genome	Nextera XT	GAII	138	258	Platanus_B_v1.3.1	931	5499613	145738	300	27886	8_31B	-	+	+	-	-	-	-	+	-			+		+
37		WX018029S01E	SRR1984052		PRJNA248042	SAMN03496161	Health Protection Agency	[2]	Environment	ND	Environmental							Europe	United Kingdom		draft genome	Nextera XT	GAII	149	91	Platanus_B_v1.3.1	556	5489860	299247	300	81112	8_31B	-	+	+	-	-	-	-	+	-			+		+
38		WX011063S01E	SRR1984144		PRJNA248042	SAMN03496213	Health Protection Agency	[2]	Environment	ND	Environmental							Europe	United Kingdom		draft genome	Nextera XT	GAII	149	115	Platanus_B_v1.3.1	467	5485678	265837	300	104232	8_31B	-	+	+	-	-	-	-	+	-			+		+
39		WX010895S01E	SRR1984065		PRJNA248042	SAMN03496165	Health Protection Agency	[2]	Environment	ND	Environmental							Europe	United Kingdom		draft genome	Nextera XT	GAII	149	86	Platanus_B_v1.3.1	447	5594254	289485	300	99268	8_31B	-	+	+	-	-	-	-	+	-			+		+
40		E1667860	SRR2034232		PRJNA248042	SAMN03703072	Health Protection Agency	[2]	Environment	ND	Environmental							Europe	United Kingdom		draft genome	Nextera XT	GAII	149	78	Platanus_B_v1.3.1	503	5557992	259640	301	77679	8_31B	-	+	+	-	-	-	-	+	-			+		+
41		WX013657S01E	SRR1984051		PRJNA248042	SAMN03496160	Health Protection Agency	[2]	Environment	ND	Environmental							Europe	United Kingdom		draft genome	Nextera XT	GAII	149	98	Platanus_B_v1.3.1	522	5648305	307775	300	96894	8_31B	-	+	+	-	-	-	-	+	-			+		+
42		WX014997S01E	SRR1984042		PRJNA248042	SAMN03496151	Health Protection Agency	[2]	Environment	ND	Environmental							Europe	United Kingdom		draft genome	Nextera XT	GAII	149	88	Platanus_B_v1.3.1	552	5632685	345308	300	89362	8_31B	-	+	+	-	-	-	-	+	-			+		+
43		E1688210	SRR2034215		PRJNA248042	SAMN03703057	Health Protection Agency	[2]	Environment	ND	Environmental							Europe	United Kingdom		draft genome	Nextera XT	GAII	149	93	Platanus_B_v1.3.1	552	5559705	224120	300	75956	8_31B	-	+	+	-	-	-	-	+	-			+		+
44		H123960525	SRR1981097		PRJNA248042	SAMN03492134	Health Protection Agency	[2]	Human	Human	Human; Homo sapiens							Europe	United Kingdom		draft genome	Nextera XT	HiSeq 2500	151	65	Platanus_B_v1.3.1	411	5739353	314713	302	109483	8_31B	-	+	+	-	-	-	-	+	-			+		+			+
45		200635	SRR4192102		PRJNA315192	SAMN05750697	Health Protection Agency		Human	Human	Human; Homo sapiens						2015	Europe	United Kingdom	England	draft genome	Nextera XT	HiSeq 2500	100	86	Platanus_B_v1.3.1	728	5717380	287994	300	73903	8_31B	-	+	+	-	-	-	-	+	-			+		+
46		E1731590	SRR2034217		PRJNA248042	SAMN03703059	Health Protection Agency	[2]	Environment	ND	Environmental							Europe	United Kingdom		draft genome	Nextera XT	GAII	149	99	Platanus_B_v1.3.1	673	5549928	178979	300	51244	8_31B	-	+	+	-	-	-	-	+	-			+		+
47		E1684470	SRR2034076		PRJNA248042	SAMN03703004	Health Protection Agency	[2]	Environment	ND	Environmental							Europe	United Kingdom		draft genome	Nextera XT	GAII	149	125	Platanus_B_v1.3.1	506	5518206	307185	302	77419	8_31B	-	+	+	-	-	-	-	+	-			+		+
48		E1689740	SRR2033981		PRJNA248042	SAMN03702931	Health Protection Agency	[2]	Environment	ND	Environmental							Europe	United Kingdom		draft genome	Nextera XT	GAII	149	95	Platanus_B_v1.3.1	644	5587821	276568	301	50956	8_31B	-	+	+	-	-	-	-	+	-			+		+			+
49		H122520575	SRR1981965		PRJNA248042	SAMN03492722	Health Protection Agency	[2]	Human	Human	Human; Homo sapiens							Europe	United Kingdom		draft genome	Nextera XT	HiSeq 2500	133	59	Platanus_B_v1.3.1	348	5597254	375110	300	156720	8_31B	-	+	+	-	-	-	-	+	-			+		+
50		B2G40Q	SRR6321303		PRJNA419720	SAMN08095845	NHS Lothian		Human	Human	Homo sapiens; feces; Age: 47						2014	Europe	United Kingdom	Scotland	draft genome	Nextera XT	MiSeq	151	119	Platanus_B_v1.3.1	412	5569226	475073	302	124837	8_31B	-	+	+	-	-	-	-	+	-			+		+
51		PCJU2G	SRR6321380		PRJNA419720	SAMN08095810	NHS Lothian		Human	Human	Homo sapiens; feces; Age: 47						2014	Europe	United Kingdom	Scotland	draft genome	Nextera XT	MiSeq	151	112	Platanus_B_v1.3.1	588	5511750	238872	300	49669	8_31B	-	+	-	-	-	-	-	+	-			+		+
52		D69YXV	SRR6321385		PRJNA419720	SAMN08095878	NHS Lothian		Human	Human	Homo sapiens; feces; Age: 38						2015	Europe	United Kingdom	Scotland	draft genome	Nextera XT	MiSeq	151	93	Platanus_B_v1.3.1	438	5587091	435817	301	145947	8_31B	-	+	-	-	-	-	-	+	-			+		+
53		7P7KRP	SRR6321264		PRJNA419720	SAMN08095803	NHS Lothian		Human	Human	Homo sapiens; feces; Age: 53						2014	Europe	United Kingdom	Scotland	draft genome	Nextera XT	MiSeq	151	90	Platanus_B_v1.3.1	613	5546561	233892	300	46783	8_31B	-	+	-	-	-	-	-	+	-			+		+			+
54		E1720550	SRR2034000		PRJNA248042	SAMN03702945	Health Protection Agency	[2]	Environment	ND	Environmental							Europe	United Kingdom		draft genome	Nextera XT	GAII	149	103	Platanus_B_v1.3.1	672	5482994	193643	301	41537	8_31B	-	+	+	-	-	-	-	+	-			+		+			+
55		E1735580	SRR2034189		PRJNA248042	SAMN03703035	Health Protection Agency	[2]	Environment	ND	Environmental							Europe	United Kingdom		draft genome	Nextera XT	GAII	149	72	Platanus_B_v1.3.1	379	5522123	277859	300	101732	8_31B	-	+	+	-	-	-	-	+	-			+		+
56		E1725950	SRR2034068		PRJNA248042	SAMN03703000	Health Protection Agency	[2]	Environment	ND	Environmental							Europe	United Kingdom		draft genome	Nextera XT	GAII	149	80	Platanus_B_v1.3.1	541	5532572	254666	300	57986	8_31B	-	+	+	-	-	-	-	+	-			+		+
57		H121940236	SRR1981531		PRJNA248042	SAMN03492511	Health Protection Agency	[2]	Human	Human	Human; Homo sapiens							Europe	United Kingdom		draft genome	Nextera XT	HiSeq 2500	133	92	Platanus_B_v1.3.1	589	5551983	215513	300	52555	8_31B	-	+	+	-	-	-	-	+	-			+		+
58		H121820145	SRR2034203		PRJNA248042	SAMN03703048	Health Protection Agency	[2]	Environment	ND	Environmental							Europe	United Kingdom		draft genome	Nextera XT	GAII	133	53	Platanus_B_v1.3.1	298	5501106	370570	301	101669	8_31B	-	+	+	-	-	-	-	+	-			+		+
59		H122640580	SRR1981486		PRJNA248042	SAMN03492481	Health Protection Agency	[2]	Human	Human	Human; Homo sapiens							Europe	United Kingdom		draft genome	Nextera XT	HiSeq 2500	133	63	Platanus_B_v1.3.1	423	5540826	349444	301	92354	8_31B	-	+	+	-	-	-	-	+	-			+		+
60		H121660233	SRR1981710		PRJNA248042	SAMN03492695	Health Protection Agency	[2]	Human	Human	Human; Homo sapiens							Europe	United Kingdom		draft genome	Nextera XT	HiSeq 2500	133	55	Platanus_B_v1.3.1	365	5546782	520492	300	120665	8_31B	-	+	+	-	-	-	-	+	-			+		+
61		H133200456	SRR1981580		PRJNA248042	SAMN03492635	Health Protection Agency	[2]	Human	Human	Human; Homo sapiens							Europe	United Kingdom		draft genome	Nextera XT	HiSeq 2500	100	60	Platanus_B_v1.3.1	434	5495428	335641	301	62832	8_31B	-	+	+	-	-	-	-	+	-			+		+
62		H093700590	SRR1981182		PRJNA248042	SAMN03492192	Health Protection Agency	[2]	Human	Human	Human; Homo sapiens							Europe	United Kingdom		draft genome	Nextera XT	HiSeq 2500	149	78	Platanus_B_v1.3.1	486	5547066	257512	300	89205	8_31B	-	+	+	-	-	-	-	+	-			+		+
63		H122440407	SRR1981366		PRJNA248042	SAMN03492363	Health Protection Agency	[2]	Human	Human	Human; Homo sapiens							Europe	United Kingdom		draft genome	Nextera XT	HiSeq 2500	133	58	Platanus_B_v1.3.1	276	5498796	516527	302	142606	8_31B	-	+	+	-	-	-	-	+	-			+		+
64		H123400305	SRR1981226		PRJNA248042	SAMN03492237	Health Protection Agency	[2]	Human	Human	Human; Homo sapiens							Europe	United Kingdom		draft genome	Nextera XT	HiSeq 2500	149	33	Platanus_B_v1.3.1	322	5517532	546197	303	121062	8_31B	-	+	+	-	-	-	-	+	-			+		+
65		H122960358	SRR1981670		PRJNA248042	SAMN03492665	Health Protection Agency	[2]	Human	Human	Human; Homo sapiens							Europe	United Kingdom		draft genome	Nextera XT	HiSeq 2500	149	54	Platanus_B_v1.3.1	266	5545210	379625	302	122522	8_31B	-	+	+	-	-	-	-	+	-			+		+			+
66		H123720461	SRR1981693		PRJNA248042	SAMN03492672	Health Protection Agency	[2]	Human	Human	Human; Homo sapiens							Europe	United Kingdom		draft genome	Nextera XT	HiSeq 2500	149	121	Platanus_B_v1.3.1	805	5557779	157734	300	35736	8_31B	-	+	+	-	-	-	-	+	-			+		+
67		ED010	ERR2365392		PRJEB11886	SAMEA3677931	ISTITUTO SUPERIORE DI SANITA		Human	Human	human; faeces						1989	Europe	Italy		draft genome		HiSeq 2500	100	59	Platanus_B_v1.3.1	307	5458099	375030	300	148183	8_31B	-	+	-	-	-	-	-	+	-			+		+			+
68		H125180960	SRR1981495		PRJNA248042	SAMN03492490	Health Protection Agency	[2]	Human	Human	Human; Homo sapiens							Europe	United Kingdom		draft genome	Nextera XT	HiSeq 2500	149	75	Platanus_B_v1.3.1	978	5436666	110235	300	17666	8_31B	-	+	-	-	-	-	-	+	-			+		+
69		WTKBR6	SRR6321306		PRJNA419720	SAMN08095842	NHS Lothian		Human	Human	Homo sapiens; feces; Age: 63						2014	Europe	United Kingdom	Scotland	draft genome	Nextera XT	MiSeq	151	107	Platanus_B_v1.3.1	390	5507693	284914	304	122311	8_31B	-	+	-	-	-	-	-	+	-			+		+
70		170438	SRR3530530		PRJNA315192	SAMN05004030	Health Protection Agency		Human	Human	Human; Homo sapiens						2015	Europe	United Kingdom		draft genome	Nextera XT	HiSeq 2500	100	68	Platanus_B_v1.3.1	410	5416899	210160	300	76495	8_31B	-	+	-	-	-	-	-	+	-			+		+
71		153150	SRR4181548		PRJNA315192	SAMN05734355	Health Protection Agency		Human	Human	Human; Homo sapiens						2015	Europe	United Kingdom	England	draft genome	Nextera XT	HiSeq 2500	100	58	Platanus_B_v1.3.1	317	5473723	374886	300	104175	8_31B	-	+	-	-	-	-	-	+	-			+		+			+
72		155799	SRR4181549		PRJNA315192	SAMN05734354	Health Protection Agency		Human	Human	Human; Homo sapiens						2015	Europe	United Kingdom	England	draft genome	Nextera XT	HiSeq 2500	100	48	Platanus_B_v1.3.1	268	5413723	375175	301	142667	8_31B	-	+	-	-	-	-	-	+	-			+		+
73		195801	SRR4192097		PRJNA315192	SAMN05750693	Health Protection Agency		Human	Human	Human; Homo sapiens						2015	Europe	United Kingdom	England	draft genome	Nextera XT	HiSeq 2500	100	48	Platanus_B_v1.3.1	469	5380943	116897	300	42566	8_31B	-	+	-	-	-	-	-	+	-			+		+
74		H134040001	SRR1981016		PRJNA248042	SAMN03492046	Health Protection Agency	[2]	Human	Human	Human; Homo sapiens							Europe	United Kingdom		draft genome	Nextera XT	HiSeq 2500	151	63	Platanus_B_v1.3.1	348	5471281	375172	300	150879	8_31B	-	+	-	-	-	-	-	+	-			+		+
75		ERL053260	SRR7644815		PRJNA483087	SAMN09765894	AgResearch Limited		Livestock	Bovine	Bos taurus; bovine						2005	Oceania	New Zealand	Waikato	draft genome	TruSeq DNA Nano	Miseq	251	118	Platanus_B_v1.3.1	245	5556470	375404	317	182548	8_31B	-	+	-	-	-	-	-	+	-			+		+
76		ERL06287	SRR7644832		PRJNA483087	SAMN09765903	AgResearch Limited		Human	Human	Homo sapiens; human						2006	Oceania	New Zealand	Waikato	draft genome	TruSeq DNA Nano	Miseq	251	155	Platanus_B_v1.3.1	241	5644171	375427	332	184399	8_31B	-	+	-	-	-	-	-	+	-			+		+
77		ERL042635	SRR7644916		PRJNA483087	SAMN09765878	AgResearch Limited		Livestock	Bovine	Bos taurus; bovine						2004	Oceania	New Zealand	Waikato	draft genome	TruSeq DNA Nano	Miseq	251	131	Platanus_B_v1.3.1	310	5673630	375396	306	188744	8_31B	-	+	-	-	-	-	-	+	-			+		+
78		109ST1O157	SRR7644879		PRJNA483087	SAMN09765861	AgResearch Limited		Livestock	Bovine	Bos taurus; bovine						2008	Oceania	New Zealand	Waikato	draft genome	TruSeq DNA Nano	Miseq	251	81	Platanus_B_v1.3.1	242	5541273	375416	339	202406	8_31B	-	+	-	-	-	-	-	+	-			+		+
79		h160a	SRR7644843		PRJNA483087	SAMN09766000	AgResearch Limited		Livestock	Bovine	Bos taurus; bovine						2011	Oceania	New Zealand	Waikato	draft genome	TruSeq DNA Nano	Miseq	251	133	Platanus_B_v1.3.1	257	5574629	375426	339	184414	8_31B	-	+	-	-	-	-	-	+	-			+		+
80		ERL043180	SRR7644907		PRJNA483087	SAMN09765879	AgResearch Limited		Livestock	Bovine	Bos taurus; bovine						2004	Oceania	New Zealand	Canterbury	draft genome	TruSeq DNA Nano	Miseq	251	68	Platanus_B_v1.3.1	352	5638944	375386	327	180952	8_31B	-	+	-	-	-	-	-	+	-			+		+
81		ERL072865	SRR7644864		PRJNA483087	SAMN09765920	AgResearch Limited		Human	Human	Homo sapiens; human						2007	Oceania	New Zealand	Waikato	draft genome	TruSeq DNA Nano	Miseq	251	137	Platanus_B_v1.3.1	306	5613215	374921	350	159285	8_31B	-	+	-	-	-	-	-	+	-			+		+
82		61_150228	AP026099 / AP026100 / DRR381669 / DRR381759		PRJDB13729	SAMD00495933	National Institute of Infectious Diseases		human	human	human			+			2014	Asia	Japan	Kagawa	closed genome	NEBNext	MiSeq	301	95	Flye v2.8.3 (Racon v1.4.20+Medaka v1.4.3+NextPolish v1.3.1)	2	5731303	5638999	92304	5638999	8_31B	-	+	-	-	-	-	-	+	-	46443.8	46443.8	+		+
83		AGR2960	SRR7592216		PRJNA482676	SAMN09715185	AgResearch Limited		Livestock	Bovine	Bos taurus; bovine faeces						2016	Oceania	New Zealand		draft genome	Nextera XT	HiSeq 2500	125	132	Platanus_B_v1.3.1	913	5676518	219889	301	31750	8_31B	-	+	-	-	-	-	-	+	-			+		+
84		AGR2954	SRR7592218		PRJNA482676	SAMN09715183	AgResearch Limited		Livestock	Bovine	Bos taurus; bovine faeces						2016	Oceania	New Zealand		draft genome	Nextera XT	HiSeq 2500	125	99	Platanus_B_v1.3.1	560	5619660	374311	300	112913	8_31B	-	+	-	-	-	-	-	+	-			+		+
85		AGR2940	SRR7592219		PRJNA482676	SAMN09715180	AgResearch Limited		Livestock	Bovine	Bos taurus; bovine faeces						2016	Oceania	New Zealand		draft genome	Nextera XT	HiSeq 2500	125	150	Platanus_B_v1.3.1	1429	5403450	47830	300	11101	8_31B	-	+	-	-	-	-	-	+	-			+		+
86		ERL051169	SRR7644932		PRJNA483087	SAMN09765888	AgResearch Limited		Human	Human	Homo sapiens; human						2005	Oceania	New Zealand	Waikato	draft genome	TruSeq DNA Nano	Miseq	251	151	Platanus_B_v1.3.1	248	5501200	613714	338	184411	8_31B	-	+	-	-	-	-	-	+	-			+		+
87		ERL121344	SRR7644947		PRJNA483087	SAMN09765974	AgResearch Limited		Human	Human	Homo sapiens; human						2012	Oceania	New Zealand	Waikato	draft genome	TruSeq DNA Nano	Miseq	251	155	Platanus_B_v1.3.1	297	5570170	613721	336	184407	8_31B	-	+	-	-	-	-	-	+	-			+		+
88		H192440715	SRR2034087		PRJNA248042	SAMN03703012	Health Protection Agency	[2]	Environment	ND	Environmental							Europe	United Kingdom		draft genome	Nextera XT	GAII	151	123	Platanus_B_v1.3.1	454	5563085	368413	300	145617	8_31B	-	+	-	-	-	-	-	+	-			+		+
89		H192440716	SRR2034240		PRJNA248042	SAMN03703078	Health Protection Agency	[2]	Environment	ND	Environmental							Europe	United Kingdom		draft genome	Nextera XT	GAII	151	156	Platanus_B_v1.3.1	482	5561382	368098	300	115124	8_31B	-	+	-	-	-	-	-	+	-			+		+
90		ERL11105	SRR7644829		PRJNA483087	SAMN09765961	AgResearch Limited		Human	Human	Homo sapiens; human						2011	Oceania	New Zealand	Waikato	draft genome	TruSeq DNA Nano	Miseq	251	168	Platanus_B_v1.3.1	266	5528142	372454	333	187815	8_31B	-	+	-	-	-	-	-	+	-			+		+
91		ERL081743	SRR7644890		PRJNA483087	SAMN09765925	AgResearch Limited		Human	Human	Homo sapiens; human						2008	Oceania	New Zealand	Waikato	draft genome	TruSeq DNA Nano	Miseq	251	83	Platanus_B_v1.3.1	273	5538777	372387	326	202065	8_31B	-	+	-	-	-	-	-	+	-			+		+
92		ERL043852	SRR7644931		PRJNA483087	SAMN09765885	AgResearch Limited		Human	Human	Homo sapiens; human						2004	Oceania	New Zealand	Waikato	draft genome	TruSeq DNA Nano	Miseq	251	168	Platanus_B_v1.3.1	235	5517664	372689	336	202393	8_31B	-	+	-	-	-	-	-	+	-			+		+
93		ERL102582	SRR7644927		PRJNA483087	SAMN09765955	AgResearch Limited		Human	Human	Homo sapiens; human						2010	Oceania	New Zealand	Canterbury	draft genome	TruSeq DNA Nano	Miseq	251	74	Platanus_B_v1.3.1	256	5550828	372788	338	159624	8_31B	-	+	-	-	-	-	-	+	-			+		+
94		ERL10835	SRR7644942		PRJNA483087	SAMN09765959	AgResearch Limited		Livestock	Bovine	Bos taurus; bovine						2010	Oceania	New Zealand	Canterbury	draft genome	TruSeq DNA Nano	Miseq	251	95	Platanus_B_v1.3.1	249	5565011	614960	315	188358	8_31B	-	+	-	-	-	-	-	+	-			+		+
95		ERL063581	SRR7644840		PRJNA483087	SAMN09765909	AgResearch Limited		Livestock	Bovine	Bos taurus; bovine						2006	Oceania	New Zealand	Canterbury	draft genome	TruSeq DNA Nano	Miseq	251	114	Platanus_B_v1.3.1	235	5498248	613722	333	188972	8_31B	-	+	-	-	-	-	-	+	-			+		+
96		ERL062494	SRR7644833		PRJNA483087	SAMN09765902	AgResearch Limited		Livestock	Bovine	Bos taurus; bovine						2006	Oceania	New Zealand	Waikato	draft genome	TruSeq DNA Nano	Miseq	251	112	Platanus_B_v1.3.1	276	5581585	613686	326	161284	8_31B	-	+	-	-	-	-	-	+	-			+		+
97		ERL10552	SRR7644938		PRJNA483087	SAMN09765957	AgResearch Limited		Human	Human	Homo sapiens; human						2010	Oceania	New Zealand	Waikato	draft genome	TruSeq DNA Nano	Miseq	251	84	Platanus_B_v1.3.1	288	5709234	613692	326	188367	8_31B	-	+	-	-	-	-	-	+	-			+		+
98		AGR2942	SRR7592220		PRJNA482676	SAMN09715181	AgResearch Limited		Livestock	Bovine	Bos taurus; bovine faeces						2016	Oceania	New Zealand		draft genome	Nextera XT	HiSeq 2500	125	124	Platanus_B_v1.3.1	383	5468563	327076	302	87750	8_31B	-	+	-	-	-	-	-	+	-			+		+
99		ERL092641	SRR7644924		PRJNA483087	SAMN09765943	AgResearch Limited		Livestock	Bovine	Bos taurus; bovine						2009	Oceania	New Zealand	Canterbury	draft genome	TruSeq DNA Nano	Miseq	251	82	Platanus_B_v1.3.1	272	5606770	614884	317	188336	8_31B	-	+	-	-	-	-	-	+	-			+		+			+
100		ERL072341	SRR7644867		PRJNA483087	SAMN09765917	AgResearch Limited		Livestock	Bovine	Bos taurus; bovine						2007	Oceania	New Zealand	Waikato	draft genome	TruSeq DNA Nano	Miseq	251	83	Platanus_B_v1.3.1	291	5568720	614520	324	167632	8_31B	-	+	-	-	-	-	-	+	-			+		+
101		H81a	SRR7644886		PRJNA483087	SAMN09766003	AgResearch Limited		Livestock	Bovine	Bos taurus; bovine						2009	Oceania	New Zealand	Waikato	draft genome	TruSeq DNA Nano	Miseq	251	107	Platanus_B_v1.3.1	286	5621767	613728	347	159277	8_31B	-	+	-	-	-	-	-	+	-			+		+
102		ERL07811	SRR7644895		PRJNA483087	SAMN09765924	AgResearch Limited		Human	Human	Homo sapiens; human						2007	Oceania	New Zealand	Canterbury	draft genome	TruSeq DNA Nano	Miseq	251	149	Platanus_B_v1.3.1	219	5437698	614698	300	160060	8_31B	-	+	-	-	-	-	-	+	-			+		+
103		H13ER6657	SRR7644861		PRJNA483087	SAMN09765988	AgResearch Limited		Human	Human	Homo sapiens; human						2013	Oceania	New Zealand	Canterbury	draft genome	TruSeq DNA Nano	Miseq	251	143	Platanus_B_v1.3.1	280	5607878	614082	300	146114	8_31B	-	+	-	-	-	-	-	+	-			+		+
104		H14ER1346	SRR7644848		PRJNA483087	SAMN09765997	AgResearch Limited		Human	Human	Homo sapiens; human						2014	Oceania	New Zealand	Waikato	draft genome	TruSeq DNA Nano	Miseq	251	102	Platanus_B_v1.3.1	253	5563587	613679	318	188380	8_31B	-	+	-	-	-	-	-	+	-			+		+
105		ERL092594	SRR7644925		PRJNA483087	SAMN09765942	AgResearch Limited		Human	Human	Homo sapiens; human						2009	Oceania	New Zealand	Waikato	draft genome	TruSeq DNA Nano	Miseq	251	70	Platanus_B_v1.3.1	269	5565343	620393	318	188941	8_31B	-	+	-	-	-	-	-	+	-			+		+
106		ERL083450	SRR7644899		PRJNA483087	SAMN09765933	AgResearch Limited		Human	Human	Homo sapiens; human						2008	Oceania	New Zealand	Waikato	draft genome	TruSeq DNA Nano	Miseq	251	147	Platanus_B_v1.3.1	245	5571827	613743	348	189365	8_31B	-	+	-	-	-	-	-	+	-			+		+
107		H13ER5955	SRR7644859		PRJNA483087	SAMN09765986	AgResearch Limited		Human	Human	Homo sapiens; human						2013	Oceania	New Zealand	Waikato	draft genome	TruSeq DNA Nano	Miseq	251	124	Platanus_B_v1.3.1	255	5543074	375241	300	147561	8_31B	-	+	-	-	-	-	-	+	-			+		+
108		ERL112886	SRR7644822		PRJNA483087	SAMN09765968	AgResearch Limited		Livestock	Bovine	Bos taurus; bovine						2011	Oceania	New Zealand	Canterbury	draft genome	TruSeq DNA Nano	Miseq	251	73	Platanus_B_v1.3.1	245	5542669	376076	314	188933	8_31B	-	+	-	-	-	-	-	+	-			+		+
109		ERL093611	SRR7644920		PRJNA483087	SAMN09765947	AgResearch Limited		Human	Human	Homo sapiens; human						2009	Oceania	New Zealand	Canterbury	draft genome	TruSeq DNA Nano	Miseq	251	116	Platanus_B_v1.3.1	277	5564027	347742	345	136439	8_31B	-	+	-	-	-	-	-	+	-			+		+
110		H14ER519	SRR7644849		PRJNA483087	SAMN09765998	AgResearch Limited		Human	Human	Homo sapiens; human						2014	Oceania	New Zealand	Canterbury	draft genome	TruSeq DNA Nano	Miseq	251	121	Platanus_B_v1.3.1	261	5668221	375375	326	179570	8_31B	-	+	-	-	-	-	-	+	-			+		+			+
111		ERL042361	SRR7644915		PRJNA483087	SAMN09765877	AgResearch Limited		Livestock	Bovine	Bos taurus; bovine						2004	Oceania	New Zealand	Waikato	draft genome	TruSeq DNA Nano	Miseq	251	120	Platanus_B_v1.3.1	258	5600391	375786	333	168902	8_31B	-	+	-	-	-	-	-	+	-			+		+
112		ERL063112	SRR7644831		PRJNA483087	SAMN09765904	AgResearch Limited		Livestock	Bovine	Bos taurus; bovine						2006	Oceania	New Zealand	Waikato	draft genome	TruSeq DNA Nano	Miseq	251	95	Platanus_B_v1.3.1	296	5572940	375412	324	184383	8_31B	-	+	-	-	-	-	-	+	-			+		+
113		ERL072285	SRR7644866		PRJNA483087	SAMN09765916	AgResearch Limited		Livestock	Bovine	Bos taurus; bovine						2007	Oceania	New Zealand		draft genome	TruSeq DNA Nano	Miseq	251	85	Platanus_B_v1.3.1	294	5652766	375400	321	181992	8_31B	-	+	-	-	-	-	-	+	-			+		+
114		E200a	SRR7644911		PRJNA483087	SAMN09765873	AgResearch Limited		Livestock	Bovine	Bos taurus; bovine						2010	Oceania	New Zealand	Waikato	draft genome	TruSeq DNA Nano	Miseq	251	122	Platanus_B_v1.3.1	273	5580652	375354	300	184961	8_31B	-	+	-	-	-	-	-	+	-			+		+
115		ERL082970	SRR7644901		PRJNA483087	SAMN09765931	AgResearch Limited		Human	Human	Homo sapiens; human						2008	Oceania	New Zealand	Canterbury	draft genome	TruSeq DNA Nano	Miseq	251	144	Platanus_B_v1.3.1	278	5585209	613710	348	159281	8_31B	-	+	-	-	-	-	-	+	-			+		+
116		ERL043576	SRR7644937		PRJNA483087	SAMN09765883	AgResearch Limited		Human	Human	Homo sapiens; human						2004	Oceania	New Zealand	Canterbury	draft genome	TruSeq DNA Nano	Miseq	251	152	Platanus_B_v1.3.1	282	5635152	613672	336	175951	8_31B	-	+	-	-	-	-	-	+	-			+		+
117		ERL05625	SRR7644818		PRJNA483087	SAMN09765899	AgResearch Limited		Human	Human	Homo sapiens; human						2005	Oceania	New Zealand	Canterbury	draft genome	TruSeq DNA Nano	Miseq	251	163	Platanus_B_v1.3.1	287	5614893	613685	338	186403	8_31B	-	+	-	-	-	-	-	+	-			+		+			+
118		ERL063358	SRR7644836		PRJNA483087	SAMN09765907	AgResearch Limited		Human	Human	Homo sapiens; human						2006	Oceania	New Zealand	Canterbury	draft genome	TruSeq DNA Nano	Miseq	251	160	Platanus_B_v1.3.1	247	5558747	613705	348	190718	8_31B	-	+	-	-	-	-	-	+	-			+		+
119		ERL083922	SRR7644900		PRJNA483087	SAMN09765934	AgResearch Limited		Livestock	Bovine	Bos taurus; bovine						2008	Oceania	New Zealand	Canterbury	draft genome	TruSeq DNA Nano	Miseq	251	88	Platanus_B_v1.3.1	290	5619854	458450	320	188357	8_31B	-	+	-	-	-	-	-	+	-			+		+			+
120		ERL053130	SRR7644814		PRJNA483087	SAMN09765893	AgResearch Limited		Livestock	Bovine	Bos taurus; bovine						2005	Oceania	New Zealand	Canterbury	draft genome	TruSeq DNA Nano	Miseq	251	112	Platanus_B_v1.3.1	282	5574476	614287	318	188941	8_31B	-	+	-	-	-	-	-	+	-			+		+
121		H12ESR3802	SRR7644855		PRJNA483087	SAMN09765982	AgResearch Limited		Livestock	Bovine	Bos taurus; bovine						2012	Oceania	New Zealand	Canterbury	draft genome	TruSeq DNA Nano	Miseq	251	86	Platanus_B_v1.3.1	311	5616442	613960	327	160399	8_31B	-	+	-	-	-	-	-	+	-			+		+
122		14ER2816	SRR7644877		PRJNA483087	SAMN09765867	AgResearch Limited		Livestock	Bovine	Bos taurus; bovine						2014	Oceania	New Zealand	Canterbury	draft genome	TruSeq DNA Nano	Miseq	251	85	Platanus_B_v1.3.1	303	5619110	613666	329	188963	8_31B	-	+	-	-	-	-	-	+	-			+		+
123		ERL064361	SRR7644839		PRJNA483087	SAMN09765910	AgResearch Limited		Human	Human	Homo sapiens; human						2006	Oceania	New Zealand	Waikato	draft genome	TruSeq DNA Nano	Miseq	251	88	Platanus_B_v1.3.1	238	5585341	613686	326	184387	8_31B	-	+	-	-	-	-	-	+	-			+		+
124		13ER3795	SRR7644880		PRJNA483087	SAMN09765862	AgResearch Limited		Livestock	Bovine	Bos taurus; bovine						2013	Oceania	New Zealand	Waikato	draft genome	TruSeq DNA Nano	Miseq	251	76	Platanus_B_v1.3.1	249	5550699	613701	323	188951	8_31B	-	+	-	-	-	-	-	+	-			+		+
125		ERL121148	SRR7644945		PRJNA483087	SAMN09765972	AgResearch Limited		Human	Human	Homo sapiens; human						2012	Oceania	New Zealand	Canterbury	draft genome	TruSeq DNA Nano	Miseq	251	142	Platanus_B_v1.3.1	247	5559203	613614	300	167269	8_31B	-	+	-	-	-	-	-	+	-			+		+
126		H12ESR3850	SRR7644858		PRJNA483087	SAMN09765983	AgResearch Limited		Livestock	Bovine	Bos taurus; bovine						2012	Oceania	New Zealand	Waikato	draft genome	TruSeq DNA Nano	Miseq	251	83	Platanus_B_v1.3.1	284	5625866	613699	315	168786	8_31B	-	+	-	-	-	-	-	+	-			+		+
127		ERL071133	SRR7644871		PRJNA483087	SAMN09765913	AgResearch Limited		Livestock	Bovine	Bos taurus; bovine						2007	Oceania	New Zealand		draft genome	TruSeq DNA Nano	Miseq	251	109	Platanus_B_v1.3.1	254	5631523	613562	312	188929	8_31B	-	+	-	-	-	-	-	+	-			+		+
128		ERL111514	SRR7644828		PRJNA483087	SAMN09765962	AgResearch Limited		Human	Human	Homo sapiens; human						2011	Oceania	New Zealand	Canterbury	draft genome	TruSeq DNA Nano	Miseq	251	163	Platanus_B_v1.3.1	336	5615026	613616	338	181543	8_31B	-	+	-	-	-	-	-	+	-			+		+
129		27_141091	AP026092 / AP026093 / AP026094 / DRR381635 / DRR381756		PRJDB13729	SAMD00495899	National Institute of Infectious Diseases		human	human	human			+			2014	Asia	Japan	Okayama	closed genome	NEBNext	MiSeq	301	86	Flye v2.8.3 (Racon v1.4.20+Medaka v1.4.3+NextPolish v1.3.1)	3	5582377	5424430	66944	5424430	8_31B	-	+	-	-	-	-	-	+	-	46905.9	46905.9	+		+	+
130		ERL081889	SRR7644889		PRJNA483087	SAMN09765926	AgResearch Limited		Livestock	Bovine	Bos taurus; bovine						2008	Oceania	New Zealand		draft genome	TruSeq DNA Nano	Miseq	251	110	Platanus_B_v1.3.1	252	5533957	613700	321	188393	8_31B	-	+	-	-	-	-	-	+	-			+		+
131		14ER98	SRR7644874		PRJNA483087	SAMN09765870	AgResearch Limited		Livestock	Bovine	Bos taurus; bovine						2014	Oceania	New Zealand	Waikato	draft genome	TruSeq DNA Nano	Miseq	251	70	Platanus_B_v1.3.1	242	5526556	613683	321	188267	8_31B	-	+	-	-	-	-	-	+	-			+		+
132		ATCC 43889	ASM687478v1		PRJNA321364	SAMN01916927	Korea Food Research Institute		Human	human	human							North America	United States		closed genome					HGAP3 v. 2015.12.29 (PacBio)	2	5660288	5567434	92854	5567434	8_31B	-	+	+	-	-	-	-	+	-			+		+
133		E1735220	SRR2033986		PRJNA248042	SAMN03702935	Health Protection Agency	[2]	Environment	ND	Environmental							Europe	United Kingdom		draft genome	Nextera XT	GAII	149	89	Platanus_B_v1.3.1	570	5440300	198765	303	50002	8_31B	-	+	-	-	-	-	-	+	-			+		+
134		206711	SRR4195776		PRJNA315192	SAMN05750850	Health Protection Agency		Human	Human	Human; Homo sapiens						2016	Europe	United Kingdom		draft genome	Nextera XT	HiSeq 2500	100	69	Platanus_B_v1.3.1	522	5400379	184023	301	35317	8_32	-	+	-	-	-	-	-	+	-			+		+
135		77_160414	DRR381685		PRJDB13729	SAMD00495949	National Institute of Infectious Diseases		human	human	human			+			2016	Asia	Japan	Oita	draft genome	Nextera XT	MiSeq	301	62	Platanus_B_v1.3.1	565	5370199	148310	300	34180	8_32	-	+	-	-	-	-	-	+	-			+		+
136		13-0139	SRR7686294		PRJNA481261	SAMN09738592	Public Health Agency of Canada		Human	Human	stool; Homo sapiens						2012	North America	Canada		draft genome	Nextera XT	MiSeq	301	70	Platanus_B_v1.3.1	429	5566001	359466	318	88646	8_32	-	+	+	-	-	-	-	+	-			+		+
137		CEC13091	AP026108 / AP026109 / DRR381740 / DRR381763	clade 8b	PRJDB13729	SAMD00496004	Chiba Prefectural Institute of Public Health	[1]	human	human	human		+				2013	Asia	Japan	Chiba	closed genome	NEBNext	MiSeq	301	52	Flye v2.8.3 (Racon v1.4.20+Medaka v1.4.3+NextPolish v1.3.1)	2	5627247	5531748	95499	5531748	8_32	-	+	-	-	-	-	-	+	-	38934.5	38934.5	+		+
138		FSIS1606527	SRR3475947		PRJNA268206	SAMN04942587	FDA Center for Food Safety and Applied Nutrition		Feed	Bovine	Product-Raw-Intact-Beef						2016	North America	United States	Texas	draft genome	Nextera XT	MiSeq	251	153	Platanus_B_v1.3.1	342	5573362	375254	300	148698	8_32	-	+	+	-	-	-	-	+	-			+		+
139		NMSU-00124	SRR8434296		PRJNA292570	SAMN03997229	US Food and Drug Administration		Human	Human	clinical; Homo sapiens						1993	North America	United States	Washington	draft genome	Nextera XT	Miseq	251	53	Platanus_B_v1.3.1	493	5523266	327592	300	74618	8_32	-	+	-	-	-	-	-	+	-			+		+
140		CEC01311	AP026106 / AP026107 / DRR381735 / DRR381762	clade 8b	PRJDB13729	SAMD00495999	Chiba Prefectural Institute of Public Health	[1]	human	human	human						2001	Asia	Japan	Chiba	closed genome	NEBNext	MiSeq	301	104	Flye v2.8.3 (Racon v1.4.20+Medaka v1.4.3+NextPolish v1.3.1)	2	5407703	5324174	83529	5324174	8_32	-	+	-	-	-	-	-	+	-	119897	119897	+		+
141		99_161829	DRR381707		PRJDB13729	SAMD00495971	National Institute of Infectious Diseases		human	human	human			+			2016	Asia	Japan	Kanagawa	draft genome	Nextera XT	MiSeq	301	54	Platanus_B_v1.3.1	543	5349899	122916	300	41550	8_32	-	+	-	-	-	-	-	+	-	78059.1	78059.1	+		+
142		CEC01302	AP026114 / AP026115 / DRR381745 / DRR381766	clade 8b	PRJDB13729	SAMD00496009	Chiba Prefectural Institute of Public Health	[1]	human	human	human						2001	Asia	Japan	Chiba	closed genome	NEBNext	MiSeq	301	82	Flye v2.8.3 (Racon v1.4.20+Medaka v1.4.3+NextPolish v1.3.1)	2	5425603	5331436	94167	5331436	8_32	-	+	-	-	-	-	-	+	-	67594.1	67594.1	+		+
143		MOD1-EC4308	SRR3951528		PRJNA230969	SAMN04913905	FDA/CFSAN		Environment	ND	environmental isolate						2006	North America	United States	California	draft genome	Nextera XT	NextSeq 500	151	386	Platanus_B_v1.3.1	454	5465257	314212	300	92357	8_32	-	+	-	-	-	-	-	+	-			+		+
144		17_140557	DRR381625		PRJDB13729	SAMD00495889	National Institute of Infectious Diseases		human	human	human			+			2013	Asia	Japan	Saga	draft genome	Nextera XT	MiSeq	301	68	Platanus_B_v1.3.1	650	5414789	137419	300	32411	8_32	-	+	-	-	-	-	-	+	-			+		+			+
145		5_140072	DRR381613		PRJDB13729	SAMD00495877	National Institute of Infectious Diseases		human	human	human			+			2013	Asia	Japan	Fukuoka	draft genome	Nextera XT	MiSeq	301	71	Platanus_B_v1.3.1	587	5494941	144472	300	34629	8_32	-	+	-	-	-	-	-	+	-			+		+			+
146		64_150405	DRR381672		PRJDB13729	SAMD00495936	National Institute of Infectious Diseases		human	human	human					+	2014	Asia	Japan	Osaka	draft genome	Nextera XT	MiSeq	301	74	Platanus_B_v1.3.1	585	5504846	225297	300	37753	8_32	-	+	-	-	-	-	-	+	-	70209.6	70209.6	+		+
147		28_141122	DRR381636		PRJDB13729	SAMD00495900	National Institute of Infectious Diseases		human	human	human		+				2014	Asia	Japan	Fukuoka	draft genome	Nextera XT	MiSeq	301	58	Platanus_B_v1.3.1	688	5346674	138310	300	34068	8_32	-	+	-	-	-	-	-	+	-			+		+
148		48_142247	DRR381656		PRJDB13729	SAMD00495920	National Institute of Infectious Diseases		human	human	human			+			2014	Asia	Japan	Kagawa	draft genome	Nextera XT	MiSeq	301	59	Platanus_B_v1.3.1	605	5249500	234473	348	27631	8_32	-	+	-	-	-	-	-	+	-	66308.8	66308.8	+		+
149		CEC05049	DRR381737	clade 8b	PRJDB13729	SAMD00496001	Chiba Prefectural Institute of Public Health	[1]	human	human	human						2005	Asia	Japan	Chiba	draft genome	Nextera XT	MiSeq	301	63	Platanus_B_v1.3.1	373	5366480	185879	372	67966	8_32	-	+	-	-	-	-	-	+	-	85466.4	85466.4	+		+
150		11-2838	SRR7640612		PRJNA481261	SAMN09738482	Public Health Agency of Canada		Human	Human	stool; Homo sapiens						2011	North America	Canada		draft genome	Nextera XT	MiSeq	301	68	Platanus_B_v1.3.1	328	5567295	329685	357	109051	8_32	-	+	-	-	-	-	-	+	-			+		+
151		13-5839	SRR7750631		PRJNA481261	SAMN09738636	Public Health Agency of Canada		Human	Human	stool; Homo sapiens						2013	North America	Canada		draft genome	Nextera XT	MiSeq	301	82	Platanus_B_v1.3.1	423	5612061	285309	353	96906	8_32	-	+	-	-	-	-	-	+	-			+		+			+
152		F681	DRR381600	clade 8b	PRJDB13729	SAMD00495864	Fukuoka City Institute for Hygiene and the Environment	[6]	human	human	human		+				1990s	Asia	Japan	Fukuoka	draft genome	NEBNext	MiSeq	301	148	Platanus_B_v1.3.1	182	5485425	460753	404	239095	8_32	-	+	-	-	-	-	-	+	-	111518	111518	+		+
153		F690	AP026080 / AP026081 / DRR381601/ DRR381751	clade 8b	PRJDB13729	SAMD00495865	Fukuoka City Institute for Hygiene and the Environment	[6]	human	human	human		+				1990s	Asia	Japan	Fukuoka	closed genome	NEBNext	MiSeq	301	83	Flye v2.8.3 (Racon v1.4.20+Medaka v1.4.3+NextPolish v1.3.1)	2	5630853	5472504	158349	5472504	8_32	-	+	-	-	-	-	-	+	-	132515	132515	+		+
154		NMSU-00125	SRR8434295		PRJNA292570	SAMN03997230	US Food and Drug Administration		Human	Human	clinical; Homo sapiens						1993	North America	United States	Oregon	draft genome	Nextera XT	Miseq	251	112	Platanus_B_v1.3.1	631	5504471	142940	300	38658	8_32	-	+	-	-	-	-	-	+	-			+		+
155		F765	AP026082 / AP026083 / AP026084 / DRR381603 / DRR381752	clade 8b	PRJDB13729	SAMD00495867	Fukuoka City Institute for Hygiene and the Environment	[6]	human	human	human			+	+		1990s	Asia	Japan	Fukuoka	closed genome	NEBNext	MiSeq	301	66	Flye v2.8.3 (Racon v1.4.20+Medaka v1.4.3+NextPolish v1.3.1)	3	5571929	5472415	6675	5472415	8_32	-	+	-	-	-	-	-	+	-	43725.7	43725.7	+		+
156		FSIS1500797	SRR2131798		PRJNA268206	SAMN03940271	FDA Center for Food Safety and Applied Nutrition		Livestock	Bovine	Comminuted Beef						2012	North America	United States	Texas	draft genome	Nextera XT	MiSeq	251	78	Platanus_B_v1.3.1	364	5524063	362194	300	110309	8_32	-	+	-	-	-	-	-	+	-			+		+
157		FSIS1608245	SRR4947526		PRJNA268206	SAMN05982237	FDA Center for Food Safety and Applied Nutrition		Livestock	Bovine	Comminuted Beef						2016	North America	United States	Arkansas	draft genome	Nextera XT	MiSeq	251	102	Platanus_B_v1.3.1	290	5511136	377376	332	183222	8_32	-	+	-	-	-	-	-	+	-			+		+
158		FWSEC0415	SRR7612551		PRJNA287560	SAMN08797286	Food and Water Safety Consortium		Environment	Water	waste water						2012	North America	Canada	Ontario	draft genome	TruSeq	Miseq	301	117	Platanus_B_v1.3.1	313	5599905	375820	372	168582	8_32	-	+	-	-	-	-	-	+	-			+		+			+
159		FSIS1703195	SRR5958624		PRJNA268206	SAMN07537141	FDA Center for Food Safety and Applied Nutrition		Feed	Bovine	product-raw-intact-beef						2017	North America	United States	Pennsylvania	draft genome	Nextera XT	MiSeq	251	88	Platanus_B_v1.3.1	284	5513575	613649	308	171012	8_32	-	+	-	-	-	-	-	+	-			+		+
160		TW18317	SRR7749329		PRJNA368991	SAMN07738672	US Food and Drug Administration		Human	Human	stool; Homo sapiens						2008	North America	United States	Michigan	draft genome	Nextera XT	Miseq	251	116	Platanus_B_v1.3.1	479	5490661	314392	300	78263	8_32	-	+	-	-	-	-	-	+	-			+		+
161		PA2-LST	SRR10444503		PRJNA530317	SAMN13254970	University of Texas at San Antonio		Human	Human	Homo sapiens; clinical						2008	North America	United States	Pennsylvania	draft genome	Nextera XT	Miseq	251	48	Platanus_B_v1.3.1	301	5409513	314907	314	138556	8_32	-	-	-									+		+
162		ADRDL-01-2-06434	SRR3223796		PRJNA299490	SAMN04490320	US Food and Drug Administration		Livestock	Bovine	Bos taurus; Bovine feces						2001	North America	United States	Oklahoma	draft genome	Nextera XT	MiSeq	251	47	Platanus_B_v1.3.1	277	5495354	378758	300	188872	8_32	-	+	-	-	-	-	-	+	-			+		+
163		H52_982342	AP026085 / AP026086 / DRR381607 / DRR381753	clade 8b	PRJDB13729	SAMD00495871	Fukuoka City Institute for Hygiene and the Environment	[6]	human	human	human	+					1998	Asia	Japan	Fukuoka	closed genome	NEBNext	MiSeq	301	51	Flye v2.8.3 (Racon v1.4.20+Medaka v1.4.3+NextPolish v1.3.1)	2	5524294	5430116	94178	5430116	8_32	-	+	-	-	-	-	-	+	-	125882	125882	+		+
164		ADRDL-01-2-02826	SRR3210519		PRJNA299490	SAMN04490307	US Food and Drug Administration		Livestock	Bovine	Bos taurus; Bovine feces						2001	North America	United States	Oklahoma	draft genome	Nextera XT	MiSeq	251	41	Platanus_B_v1.3.1	278	5506950	378896	315	188926	8_32	-	+	-	-	-	-	-	+	-			+		+
165		KS 411-1	SRR4301558		PRJNA291880	SAMN05360223	United State Department of Agriculture		Livestock	Bovine	cattle feces						1999	North America	United States	Kansas	draft genome	Nextera XT	MiSeq	301	72	Platanus_B_v1.3.1	547	5411274	150435	393	36392	8_32	-	+	-	-	-	-	-	+	-			+		+
166		CEC10014	DRR381733	clade 8b	PRJDB13729	SAMD00495997	Chiba Prefectural Institute of Public Health	[1]	human	human	human		+				2010	Asia	Japan	Chiba	draft genome	Nextera XT	MiSeq	301	80	Platanus_B_v1.3.1	531	5653978	246460	363	56439	8_32	-	+	-	-	-	-	-	+	-	84983.5	84983.5	+		+			+
167		ADRDL-01-2-10451	SRR3205916		PRJNA299490	SAMN04490259	US Food and Drug Administration		Livestock	Bovine	Bos taurus; Bovine feces						2001	North America	United States	Nebraska	draft genome	Nextera XT	MiSeq	251	69	Platanus_B_v1.3.1	368	5510624	299524	300	92182	8_32	-	+	-	-	-	-	-	+	-			+		+
168		ewgs1014	SRR1658075		PRJNA232925	SAMN02597286	Wadsworth Center / NYSDOH		Livestock	Bovine	90% lean ground beef						2002	North America	United States	New York	draft genome	Nextera XT	MiSeq	250	50	Platanus_B_v1.3.1	375	5540260	279967	336	115530	8_32	-	+	-	-	-	-	-	+	-			+		+
169		ECP17-46	ASM588595v1		PRJNA507262	SAMN11786966	FDA Center for Food Safety and Applied Nutrition		Human	human	human										closed genome					HGAP v. 3 (PacBio)	2	5569576	5475399	94177	5475399	8_32	-	+	-	-	-	-	-	+	-			+		+
170		08-3918	ASM401061v1		PRJNA218110	SAMN04504881	CDC	[3]										North America	United States		closed genome					HGAP v. 3 (PacBio)	3	5564973	5428647	42137	5428647	8_33	-	+	-	-	-	-	-	+	-			+		+			+
171		272	ASM189022v1		PRJNA336330	SAMN05544766	United State Department of Agriculture	[7]	human	human	human						2013	Europe	United Kingdom		closed genome					Celera 8.1 v. Apr-2014 (PacBio)	2	5568363	5474193	94170	5474193	8_33	-	+	-	-	-	-	-	+	-			+		+
172		FSIS1504618	SRR2826834		PRJNA268206	SAMN04208148	FDA Center for Food Safety and Applied Nutrition		Livestock	Bovine	Animal-Cattle-Steer						2015	North America	United States	Kansas	draft genome	Nextera XT	MiSeq	251	56	Platanus_B_v1.3.1	471	5497946	255303	300	83034	8_33	-	+	-	-	-	-	-	+	-			+		+
173		FSIS1606067	SRR3241816		PRJNA268206	SAMN04568569	FDA Center for Food Safety and Applied Nutrition		Livestock	Bovine	Comminuted Beef						2016	North America	United States	Florida	draft genome	Nextera XT	MiSeq	301	146	Platanus_B_v1.3.1	326	5578709	375364	329	151069	8_33	-	+	-	-	-	-	-	+	-			+		+
174		FSIS1701790	SRR5683224		PRJNA268206	SAMN07237074	FDA Center for Food Safety and Applied Nutrition		Livestock	Bovine	comminuted beef						2017	North America	United States	North Carolina	draft genome	Nextera XT	MiSeq	251	110	Platanus_B_v1.3.1	348	5519422	364701	300	118848	8_33	-	+	-	-	-	-	-	+	-			+		+
175		H49_982234	DRR381606	clade 8b	PRJDB13729	SAMD00495870	Fukuoka City Institute for Hygiene and the Environment	[6]	human	human	human	+					1998	Asia	Japan	Fukuoka	draft genome	NEBNext	MiSeq	301	116	Platanus_B_v1.3.1	233	5563073	460750	402	239090	8_32	-	+	-	-	-	-	-	+	-	36381.8	36381.8	+		+
176		CEC02002	DRR381736	clade 8b	PRJDB13729	SAMD00496000	Chiba Prefectural Institute of Public Health	[1]	human	human	human						2002	Asia	Japan	Chiba	draft genome	Nextera XT	MiSeq	301	62	Platanus_B_v1.3.1	355	5406548	252040	371	75168	8_32	-	+	-	-	-	-	-	+	-	67265.2	67265.2	+		+
177		CEC02003	DRR381738	clade 8b	PRJDB13729	SAMD00496002	Chiba Prefectural Institute of Public Health	[1]	human	human	human						2002	Asia	Japan	Chiba	draft genome	Nextera XT	MiSeq	301	64	Platanus_B_v1.3.1	348	5257456	203905	372	69824	8_32	-	+	-	-	-	-	-	+	-	77238.9	77238.9	+		+
178		CEC03102	AP026112 / AP026113 / DRR381744 / DRR381765	clade 8b	PRJDB13729	SAMD00496008	Chiba Prefectural Institute of Public Health	[1]	human	human	human						2003	Asia	Japan	Chiba	closed genome	NEBNext	MiSeq	301	77	Flye v2.8.3 (Racon v1.4.20+Medaka v1.4.3+NextPolish v1.3.1)	2	5553625	5481485	72140	5481485	8_32	-	+	-	-	-	-	-	+	-	41754.4	41754.4	+		+
179		CEC96007	DRR381746	clade 8b	PRJDB13729	SAMD00496010	Chiba Prefectural Institute of Public Health	[1]	human	human	human						1996	Asia	Japan	Chiba	draft genome	Nextera XT	MiSeq	301	70	Platanus_B_v1.3.1	485	5340190	140067	377	37282	8_32	-	+	-	-	-	-	-	+	-	68921.9	68921.9	+		+
180		CFSAN035374	SRR3606757		PRJNA230969	SAMN03838581	FDA/CFSAN		Human	Human	patient isolate; Homo sapiens						2014	North America	United States	Oregon	draft genome	Nextera XT	MiSeq	251	70	Platanus_B_v1.3.1	465	5547009	202275	302	57290	8_32	-	+	-	-	-	-	-	+	-			+		+			+
181		94_161330	DRR381702		PRJDB13729	SAMD00495966	National Institute of Infectious Diseases		human	human	human			+			1996	Asia	Japan	Osaka	draft genome	Nextera XT	MiSeq	301	37	Platanus_B_v1.3.1	773	5366266	120173	300	25940	8_32	-	+	-	-	-	-	-	+	-	56264.2	56264.2	+		+
182		102_162078	DRR381710		PRJDB13729	SAMD00495974	National Institute of Infectious Diseases		human	human	human					+	1996	Asia	Japan	Gifu	draft genome	Nextera XT	MiSeq	301	65	Platanus_B_v1.3.1	748	5263861	94271	300	20732	8_32	-	+	-	-	-	-	-	+	-	60788.8	60788.8	+		+
183		CFSAN035369	SRR3606766		PRJNA230969	SAMN03838576	FDA/CFSAN		Human	Human	patient isolate; Homo sapiens						2014	North America	United States	Oregon	draft genome	Nextera XT	MiSeq	251	43	Platanus_B_v1.3.1	565	5560118	130437	300	38280	8_32	-	+	-	-	-	-	-	+	-			+		+
184		CFSAN035370	SRR3606764		PRJNA230969	SAMN03838577	FDA/CFSAN		Human	Human	patient isolate; Homo sapiens						2014	North America	United States	Oregon	draft genome	Nextera XT	MiSeq	251	53	Platanus_B_v1.3.1	424	5578232	202378	300	60073	8_32	-	+	-	-	-	-	-	+	-			+		+
185		CFSAN035371	SRR3606762		PRJNA230969	SAMN03838578	FDA/CFSAN		Human	Human	patient isolate; Homo sapiens						2014	North America	United States	Oregon	draft genome	Nextera XT	MiSeq	251	42	Platanus_B_v1.3.1	521	5441155	202925	302	40034	8_32	-	+	-	-	-	-	-	+	-			+		+
186		PSU-0089	SRR5470988		PRJNA357722	SAMN06689628	US Food and Drug Administration	[8]	Food	Plant	Envrionment						2008	North America	United States	Washington	draft genome	Nextera XT	MiSeq	250	97	Platanus_B_v1.3.1	483	5646970	374933	300	97834	8_32	-	+	-	-	-	-	-	+	-			+		+
187		CFSAN035341	SRR3606702		PRJNA230969	SAMN03838548	FDA/CFSAN		Human	Human	patient isolate; Homo sapiens						2014	North America	United States	Oregon	draft genome	Nextera XT	MiSeq	251	30	Platanus_B_v1.3.1	1173	5497971	114216	300	13360	8_32	-	+	-	-	-	-	-	+	-			+		+
188		CFSAN035373	SRR3606758		PRJNA230969	SAMN03838580	FDA/CFSAN		Human	Human	patient isolate; Homo sapiens						2014	North America	United States	Oregon	draft genome	Nextera XT	MiSeq	251	57	Platanus_B_v1.3.1	427	5489435	203116	300	62772	8_32	-	+	-	-	-	-	-	+	-			+		+
189		CFSAN035360	SRR3606795		PRJNA230969	SAMN03838567	FDA/CFSAN		Human	Human	patient isolate; Homo sapiens						2014	North America	United States	Oregon	draft genome	Nextera XT	MiSeq	251	88	Platanus_B_v1.3.1	426	5532366	283467	301	83637	8_32	-	+	-	-	-	-	-	+	-			+		+
190		CEC13003	DRR381739	clade 8b	PRJDB13729	SAMD00496003	Chiba Prefectural Institute of Public Health	[1]	human	human	human					+	2013	Asia	Japan	Chiba	draft genome	Nextera XT	MiSeq	301	64	Platanus_B_v1.3.1	415	5479488	202331	369	56905	8_32	-	+	-	-	-	-	-	+	-	94449.1	94449.1	+		+
191		CFSAN035346	SRR3606792		PRJNA230969	SAMN03838553	FDA/CFSAN		Human	Human	patient isolate; Homo sapiens						2014	North America	United States	Oregon	draft genome	Nextera XT	MiSeq	251	35	Platanus_B_v1.3.1	1023	5472373	79650	300	17642	8_32	-	+	-	-	-	-	-	+	-			+		+
192		CFSAN035361	SRR3606794		PRJNA230969	SAMN03838568	FDA/CFSAN		Human	Human	patient isolate; Homo sapiens						2014	North America	United States	Oregon	draft genome	Nextera XT	MiSeq	251	63	Platanus_B_v1.3.1	675	5731654	368853	300	129694	8_32	-	+	-	-	-	-	-	+	-			+		+
193		CFSAN035363	SRR3606789		PRJNA230969	SAMN03838570	FDA/CFSAN		Human	Human	patient isolate; Homo sapiens						2014	North America	United States	Oregon	draft genome	Nextera XT	MiSeq	251	81	Platanus_B_v1.3.1	442	5658136	227778	300	98944	8_32	-	+	-	-	-	-	-	+	-			+		+
194		CFSAN035362	SRR3606791		PRJNA230969	SAMN03838569	FDA/CFSAN		Human	Human	patient isolate; Homo sapiens						2014	North America	United States	Oregon	draft genome	Nextera XT	MiSeq	251	91	Platanus_B_v1.3.1	416	5663190	375278	300	129049	8_32	-	+	-	-	-	-	-	+	-			+		+
195		13_140328	DRR381621		PRJDB13729	SAMD00495885	National Institute of Infectious Diseases		human	human	human				+		2013	Asia	Japan	Akita	draft genome	Nextera XT	MiSeq	301	74	Platanus_B_v1.3.1	659	5351191	139016	300	30758	8_32	-	+	-	-	-	-	-	+	-			+		+
196		14_140359	DRR381622		PRJDB13729	SAMD00495886	National Institute of Infectious Diseases		human	human	human						2013	Asia	Japan	Kanagawa	draft genome	Nextera XT	MiSeq	301	77	Platanus_B_v1.3.1	654	5348554	136725	300	29369	8_32	-	+	-	-	-	-	-	+	-			+		+
197		CFSAN035349	SRR3606786		PRJNA230969	SAMN03838556	FDA/CFSAN		Human	Human	patient isolate; Homo sapiens						2014	North America	United States	Oregon	draft genome	Nextera XT	MiSeq	251	38	Platanus_B_v1.3.1	935	5514845	92456	300	19911	8_32	-	+	-	-	-	-	-	+	-			+		+
198		CFSAN035343	SRR3606798		PRJNA230969	SAMN03838550	FDA/CFSAN		Human	Human	patient isolate; Homo sapiens						2014	North America	United States	Oregon	draft genome	Nextera XT	MiSeq	251	47	Platanus_B_v1.3.1	519	5495164	148985	300	50260	8_32	-	+	-	-	-	-	-	+	-			+		+
199		CFSAN035347	SRR3606790		PRJNA230969	SAMN03838554	FDA/CFSAN		Human	Human	patient isolate; Homo sapiens						2014	North America	United States	Oregon	draft genome	Nextera XT	MiSeq	251	48	Platanus_B_v1.3.1	477	5502543	246414	305	53348	8_32	-	+	-	-	-	-	-	+	-			+		+
200		CFSAN035345	SRR3606793		PRJNA230969	SAMN03838552	FDA/CFSAN		Human	Human	patient isolate; Homo sapiens						2014	North America	United States	Oregon	draft genome	Nextera XT	MiSeq	251	49	Platanus_B_v1.3.1	706	5452714	114782	300	26159	8_32	-	+	-	-	-	-	-	+	-			+		+
201		16_140476	DRR381624		PRJDB13729	SAMD00495888	National Institute of Infectious Diseases		human	human	human			+			2013	Asia	Japan	Yamagata	draft genome	Nextera XT	MiSeq	301	62	Platanus_B_v1.3.1	553	5384104	127785	300	44190	8_32	-	+	-	-	-	-	-	+	-			+		+
202		70_151922	DRR381678		PRJDB13729	SAMD00495942	National Institute of Infectious Diseases		human	human	human			+	+		2014	Asia	Japan	Hokkaido	draft genome	Nextera XT	MiSeq	301	60	Platanus_B_v1.3.1	644	5368318	193147	300	29335	8_32	-	+	-	-	-	-	-	+	-			+		+
203		31_141240	DRR381639		PRJDB13729	SAMD00495903	National Institute of Infectious Diseases		human	human	human			+			2014	Asia	Japan	Osaka	draft genome	Nextera XT	MiSeq	301	66	Platanus_B_v1.3.1	656	5563859	193119	300	31274	8_32	-	+	-	-	-	-	-	+	-			+		+
204		9_140203	DRR381617		PRJDB13729	SAMD00495881	National Institute of Infectious Diseases		human	human	human			+			2013	Asia	Japan	Nara	draft genome	Nextera XT	MiSeq	301	64	Platanus_B_v1.3.1	615	5378911	134009	300	33437	8_32	-	+	-	-	-	-	-	+	-			+		+
205		CEC08123	AP026110 / AP026111 / DRR381743 / DRR381764	clade 8b	PRJDB13729	SAMD00496007	Chiba Prefectural Institute of Public Health	[1]	human	human	human		+				2008	Asia	Japan	Chiba	closed genome	NEBNext	MiSeq	301	76	Flye v2.8.3 (Racon v1.4.20+Medaka v1.4.3+NextPolish v1.3.1)	2	5489831	5395638	94193	5395638	8_32	-	+	-	-	-	-	-	+	-	121603	121603	+		+
206		CEC09124	DRR381741	clade 8b	PRJDB13729	SAMD00496005	Chiba Prefectural Institute of Public Health	[1]	human	human	human			+			2009	Asia	Japan	Chiba	draft genome	Nextera XT	MiSeq	301	69	Platanus_B_v1.3.1	388	5391148	246513	375	63227	8_32	-	+	-	-	-	-	-	+	-	105899	105899	+		+
207		CDPHFDLB-F06M01110-11	SRR5319565		PRJNA277984	SAMN06464145	US Food and Drug Administration		Companion Animal	Camelid	sponges/feces						2006	North America	United States	California	draft genome	Nextera XT	MiSeq	251	105	Platanus_B_v1.3.1	601	5569633	164692	300	56519	8_32	-	+	-	-	-	-	-	+	-			+		+
208		CDPHFDLB-F06M01111-12	SRR5319568		PRJNA277984	SAMN06464141	US Food and Drug Administration		Companion Animal	Camelid	sponges/feces						2006	North America	United States	California	draft genome	Nextera XT	MiSeq	251	75	Platanus_B_v1.3.1	535	5513873	213247	306	70879	8_32	-	+	-	-	-	-	-	+	-			+		+
209		CEC08125	DRR082440		PRJDB5393	SAMD00069767	Department of Bioscience, Faculty of Applied Bioscience, Tokyo University of Agriculture		Human	Human	anthropogenic; organic; organic						2008	Asia	Japan	Chiba	draft genome		HiSeq 2500	100	74	Platanus_B_v1.3.1	277	5436346	374986	300	157601	8_32	-	+	-	-	-	-	-	+	-			+		+
210		7_140192	DRR381615		PRJDB13729	SAMD00495879	National Institute of Infectious Diseases		human	human	human				+		2013	Asia	Japan	Kumamoto	draft genome	Nextera XT	MiSeq	301	66	Platanus_B_v1.3.1	553	5286333	128692	300	33545	8_32	-	+	-	-	-	-	-	+	-	75654.7	75654.7	+		+
211		56_142409	DRR381664		PRJDB13729	SAMD00495928	National Institute of Infectious Diseases		human	human	human			+			2014	Asia	Japan	Hiroshima	draft genome	Nextera XT	MiSeq	301	65	Platanus_B_v1.3.1	530	5412708	138412	350	41986	8_32	-	+	-	-	-	-	-	+	-			+		+
212		CEC08102	DRR381742	clade 8b	PRJDB13729	SAMD00496006	Chiba Prefectural Institute of Public Health	[1]	human	human	human			+			2008	Asia	Japan	Chiba	draft genome	Nextera XT	MiSeq	301	69	Platanus_B_v1.3.1	348	5336669	279061	371	91725	8_32	-	+	-	-	-	-	-	+	-	115.683	115.683	+		+
213		PNUSAE004409	SRR4244964		PRJNA218110	SAMN05767654	CDC											North America	United States		draft genome	Nextera XT	MiSeq	251	39	Platanus_B_v1.3.1	889	5591681	85005	300	24539	8_32	-	+	-	-	-	-	-	+	-			+		+
214		PNUSAE004408	SRR4244963		PRJNA218110	SAMN05767653	CDC											North America	United States		draft genome	Nextera XT	MiSeq	251	47	Platanus_B_v1.3.1	390	5503186	205384	329	64716	8_32	-	+	-	-	-	-	-	+	-			+		+
215		PNUSAE003057	SRR3540704		PRJNA218110	SAMN05003731	CDC											North America	United States		draft genome	Nextera XT	MiSeq	251	74	Platanus_B_v1.3.1	458	5571344	267530	300	70165	8_32	-	+	-	-	-	-	-	+	-			+		+
216		PNUSAE007483	SRR5814942		PRJNA218110	SAMN07274469	CDC											North America	United States		draft genome	Nextera XT	MiSeq	251	50	Platanus_B_v1.3.1	222	5485710	375294	300	180752	8_32	-	+	-	-	-	-	-	+	-			+		+
217		PNUSAE004404	SRR4244966		PRJNA218110	SAMN05767651	CDC											North America	United States		draft genome	Nextera XT	MiSeq	251	35	Platanus_B_v1.3.1	589	5489839	135665	305	44657	8_32	-	+	-	-	-	-	-	+	-			+		+
218		PNUSAE004407	SRR4244962		PRJNA218110	SAMN05767652	CDC											North America	United States		draft genome	Nextera XT	MiSeq	251	70	Platanus_B_v1.3.1	373	5496874	230045	333	88388	8_32	-	+	-	-	-	-	-	+	-			+		+
219		PNUSAE003060	SRR3540707		PRJNA218110	SAMN05003734	CDC											North America	United States		draft genome	Nextera XT	MiSeq	251	38	Platanus_B_v1.3.1	443	5475035	327453	300	75792	8_32	-	+	-	-	-	-	-	+	-			+		+
220		PNUSAE009033	SRR6077285		PRJNA218110	SAMN07549119	CDC											North America	United States		draft genome	Nextera XT	MiSeq	251	58	Platanus_B_v1.3.1	262	5614974	375334	323	184988	8_32	-	+	-	-	-	-	-	+	-			+		+
221		PNUSAE011199	SRR6371666		PRJNA218110	SAMN08140763	CDC											North America	United States		draft genome	Nextera XT	MiSeq	251	53	Platanus_B_v1.3.1	317	5540522	339113	308	122189	8_32	-	+	-	-	-	-	-	+	-			+		+
222		PNUSAE004403	SRR4244965		PRJNA218110	SAMN05767650	CDC											North America	United States		draft genome	Nextera XT	MiSeq	251	71	Platanus_B_v1.3.1	460	5507190	246452	309	60326	8_32	-	+	-	-	-	-	-	+	-			+		+
223		PNUSAE010160	SRR6164663		PRJNA218110	SAMN07738302	CDC											North America	United States		draft genome	Nextera XT	MiSeq	251	38	Platanus_B_v1.3.1	442	5490460	294535	314	80589	8_32	-	+	-	-	-	-	-	+	-			+		+
224		PNUSAE006223	SRR5367706		PRJNA218110	SAMN06625041	CDC											North America	United States		draft genome	Nextera XT	MiSeq	251	60	Platanus_B_v1.3.1	376	5465809	246425	300	99033	8_32	-	+	-	-	-	-	-	+	-			+		+
225		PNUSAE006220	SRR5367707		PRJNA218110	SAMN06625040	CDC											North America	United States		draft genome	Nextera XT	MiSeq	251	72	Platanus_B_v1.3.1	373	5505044	263977	301	81416	8_32	-	+	-	-	-	-	-	+	-			+		+
226		PNUSAE007364	SRR5787739		PRJNA218110	SAMN07206728	CDC											North America	United States		draft genome	Nextera XT	MiSeq	251	44	Platanus_B_v1.3.1	310	5510459	219914	324	99591	8_32	-	+	-	-	-	-	-	+	-			+		+
227		PNUSAE006227	SRR5379295		PRJNA218110	SAMN06625016	CDC											North America	United States		draft genome	Nextera XT	MiSeq	251	60	Platanus_B_v1.3.1	352	5519905	294583	326	91973	8_32	-	+	-	-	-	-	-	+	-			+		+
228		PNUSAE007369	SRR5787975		PRJNA218110	SAMN07206731	CDC											North America	United States		draft genome	Nextera XT	MiSeq	251	57	Platanus_B_v1.3.1	308	5595641	340665	314	110333	8_32	-	+	-	-	-	-	-	+	-			+		+
229		PNUSAE007365	SRR5787963		PRJNA218110	SAMN07206729	CDC											North America	United States		draft genome	Nextera XT	MiSeq	251	53	Platanus_B_v1.3.1	345	5507430	279041	326	112888	8_32	-	+	-	-	-	-	-	+	-			+		+
230		PNUSAE007482	SRR5814940		PRJNA218110	SAMN07274468	CDC											North America	United States		draft genome	Nextera XT	MiSeq	251	64	Platanus_B_v1.3.1	285	5538891	378495	306	184344	8_32	-	+	-	-	-	-	-	+	-			+		+
231		PNUSAE007367	SRR5787968		PRJNA218110	SAMN07206730	CDC											North America	United States		draft genome	Nextera XT	MiSeq	251	37	Platanus_B_v1.3.1	347	5504251	234238	317	93378	8_32	-	+	-	-	-	-	-	+	-			+		+
232		CEC96047	AP026104 / AP026105 / DRR381723 / DRR381761	clade 8a	PRJDB13729	SAMD00495987	Chiba Prefectural Institute of Public Health	[1]	human	human	human						1996	Asia	Japan	Chiba	closed genome	NEBNext	MiSeq	301	64	Flye v2.8.3 (Racon v1.4.20+Medaka v1.4.3+NextPolish v1.3.1)	2	5449642	5390678	58964	5390678	8_30	-	+	+	-	-	+	-	-	-	51665.9	51665.9	+		+
233		41_141932	DRR381649		PRJDB13729	SAMD00495913	National Institute of Infectious Diseases		human	human	human			+			2014	Asia	Japan	Nagano	draft genome	Nextera XT	MiSeq	301	70	Platanus_B_v1.3.1	712	5403527	111466	333	30152	8_30	-	+	+	-	-	+	-	-	-				+	+
234		CEC96059	DRR381725	clade 8a	PRJDB13729	SAMD00495989	Chiba Prefectural Institute of Public Health	[1]	human	human	human						1996	Asia	Japan	Chiba	draft genome	Nextera XT	MiSeq	301	92	Platanus_B_v1.3.1	470	5361916	225309	377	51042	8_30	-	+	+	-	-	+	-	-	-	138961	138961						+
235		CEC10004	DRR381726	clade 8a	PRJDB13729	SAMD00495990	Chiba Prefectural Institute of Public Health	[1]	human	human	human						2010	Asia	Japan	Chiba	draft genome	Nextera XT	MiSeq	301	72	Platanus_B_v1.3.1	474	5503567	195051	372	55577	8_30	-	+	+	-	-	+	-	-	-	150380	150380	+	+	+
236		H53_990057	DRR381608	clade 8a	PRJDB13729	SAMD00495872	Fukuoka City Institute for Hygiene and the Environment	[6]	human	human	human			+			1998	Asia	Japan	Fukuoka	draft genome	NEBNext	MiSeq	301	118	Platanus_B_v1.3.1	207	5463651	614764	401	194247	8_30	-	+	+	-	-	+	-	-	-	147909	147909	+	+	+
237		F416	DRR381597	clade 8a	PRJDB13729	SAMD00495861	Fukuoka City Institute for Hygiene and the Environment	[6]	human	human	human	+					1990s	Asia	Japan	Fukuoka	draft genome	NEBNext	MiSeq	301	105	Platanus_B_v1.3.1	215	5536746	615182	401	194244	8_30	-	+	+	-	-	+	-	-	-	170972	170972	+	+	+			+
238		CEC06002	DRR381750	8a or 8b (UT)	PRJDB13729	SAMD00496014	Chiba Prefectural Institute of Public Health	[1]	human	human	human						2006	Asia	Japan	Chiba	draft genome	Nextera XT	MiSeq	301	66	Platanus_B_v1.3.1	477	5218472	146305	377	43366	8_30	-	+	-	-	-	+	-	-	-	95230	95230
239		CEC09002	DRR381727	clade 8a	PRJDB13729	SAMD00495991	Chiba Prefectural Institute of Public Health	[1]	human	human	human	+					2009	Asia	Japan	Chiba	draft genome	Nextera XT	MiSeq	301	74	Platanus_B_v1.3.1	488	5519166	180851	371	46986	8_30	-	+	-	-	-	+	-	-	-	163977	163977	+	+	+		+
240		FSIS1500503	SRR5649911		PRJNA277984	SAMN07163232	US Food and Drug Administration		Livestock	Bovine	Ground Beef						2005	North America	United States	Washington	draft genome	Nextera XT	MiSeq	251	71	Platanus_B_v1.3.1	820	5447493	139256	300	24679	8_30	-	+	-	-	-	+	-	-	-			+	+	+
241		147	ASM522152v1		PRJNA445267	SAMN08773052	United State Department of Agriculture				livestock						2011				closed genome					HGAP v. RS_HGAP_Assembly.3 (PacBio)	3	5577185	5422686	59888	5422686	8_30	-	+	-	-	-	+	-	-	-			+	+	+			+
242		F641	DRR381598	clade 8a	PRJDB13729	SAMD00495862	Fukuoka City Institute for Hygiene and the Environment	[6]	human	human	human		+				1990s	Asia	Japan	Fukuoka	draft genome	NEBNext	MiSeq	301	122	Platanus_B_v1.3.1	224	5552226	615176	399	190820	8_30	-	+	-	-	-	+	-	-	-	146855	146855	+	+	+
243		07-3391	SRR5296517		PRJNA218110	SAMN02352914	CDC											North America	United States		draft genome	Nextera XT	MiSeq	251	145	Platanus_B_v1.3.1	275	5481105	614338	327	188599	8_30	-	+	-	-	-	+	-	-	-			+	+	+
244		TW18262	SRR6160913		PRJNA368991	SAMN07738630	US Food and Drug Administration		Human	Human	stool; Homo sapiens						2008	North America	United States	Michigan	draft genome	Nextera XT	Miseq	251	55	Platanus_B_v1.3.1	416	5439846	355693	303	76959	8_30	-	+	-	-	-	+	-	-	-			+	+	+
245		FSIS1500504	SRR5649920		PRJNA277984	SAMN07163231	US Food and Drug Administration		Livestock	Bovine	Ground Beef						2005	North America	United States	Missouri	draft genome	Nextera XT	MiSeq	251	86	Platanus_B_v1.3.1	814	5447302	105800	301	23311	8_30	-	+	-	-	-	+	-	-	-			+	+	+
246		FSIS21720411	SRR6207086		PRJNA268206	SAMN07829311	FDA Center for Food Safety and Applied Nutrition		Feed	Bovine	product-raw-intact-beef						2017	North America	United States	Texas	draft genome	Nextera XT	MiSeq	251	97	Platanus_B_v1.3.1	529	5562687	202327	320	78264	8_30	-	+	+	-	-	+	-	-	-			+	+	+
247		FSIS1500502	SRR5649997		PRJNA277984	SAMN07163233	US Food and Drug Administration		Livestock	Bovine	Ground Beef						2005	North America	United States	Washington	draft genome	Nextera XT	MiSeq	251	95	Platanus_B_v1.3.1	723	5470783	149538	300	30738	8_30	-	+	-	-	-	+	-	-	-			+	+	+
248		F723	DRR381602	clade 8a	PRJDB13729	SAMD00495866	Fukuoka City Institute for Hygiene and the Environment	[6]	human	human	human			+			1990s	Asia	Japan	Fukuoka	draft genome	NEBNext	MiSeq	301	142	Platanus_B_v1.3.1	220	5497888	614777	399	190820	8_30	-	+	-	-	-	+	-	-	-	167154	167154	+	+	+
249		CDPHFDLB-F07M00337-7	SRR5650655		PRJNA277984	SAMN07163279	US Food and Drug Administration		Food	Plant	Tri-tip						2007	North America	United States	California	draft genome	Nextera XT	MiSeq	251	71	Platanus_B_v1.3.1	780	5443320	102365	300	26393	8_30	-	+	-	-	-	+	-	-	-			+	+	+
250		CDPHFDLB-F07M00336-4	SRR5649975		PRJNA277984	SAMN07163251	US Food and Drug Administration		Food	Plant	Tri-tip						2007	North America	United States	California	draft genome	Nextera XT	MiSeq	251	84	Platanus_B_v1.3.1	544	5466255	219937	311	62358	8_30	-	+	-	-	-	+	-	-	-			+	+	+
251		ADRDL-01-2-04509	SRR3205933		PRJNA299490	SAMN04490276	US Food and Drug Administration		Livestock	Bovine	Bos taurus; Bovine feces						2001	North America	United States	Nebraska	draft genome	Nextera XT	MiSeq	251	80	Platanus_B_v1.3.1	320	5477354	378545	302	157813	8_30	-	+	-	-	-	+	-	-	-			+	+	+
252		ewgs1043	SRR6903165		PRJNA232925	SAMN02597315	Wadsworth Center / NYSDOH		Livestock	Bovine	Ground Beef						2008	North America	United States	New York	draft genome	Nextera XT	MiSeq	251	147	Platanus_B_v1.3.1	435	5469601	284796	305	116350	8_30	-	+	-	-	-	+	-	-	-			+	+	+
253		ewgs1044	SRR6815034		PRJNA232925	SAMN02597316	Wadsworth Center / NYSDOH		Aquatic	Fish	strip steaks						2007	North America	United States	New York	draft genome	Nextera XT	MiSeq	251	156	Platanus_B_v1.3.1	394	5463334	246556	324	104135	8_30	-	+	-	-	-	+	-	-	-			+	+	+
254		ARIM-EXH737-14	SRR2015244		PRJNA282762	SAMN03609968	US Food and Drug Administration		Human	Human	stool; Homo sapiens						2014	South America	Argentina		draft genome	Nextera XT	MiSeq	251	32	Platanus_B_v1.3.1	973	5333545	77537	300	15082	8_30	-	+	+	-	-	+	-	-	-					+
255		ARIM-EXH1133-06	SRR2015826		PRJNA282762	SAMN03609966	US Food and Drug Administration		Human	Human	stool; Homo sapiens						2006	South America	Argentina	Chubut Province	draft genome	Nextera XT	MiSeq	251	34	Platanus_B_v1.3.1	820	5575371	116518	301	27735	8_30	-	+	+	-	-	+	-	-	-			+		+			+
256		155801	SRR4181476		PRJNA315192	SAMN05734327	Health Protection Agency		Human	Human	Human; Homo sapiens						2015	Europe	United Kingdom	England	draft genome	Nextera XT	HiSeq 2500	100	43	Platanus_B_v1.3.1	357	5483752	418093	300	142366	8_30	+	+	+	-	-	+	-	-	-			+	+	+
257		H123960526	SRR1982060		PRJNA248042	SAMN03492769	Health Protection Agency	[2]	Human	Human	Human; Homo sapiens							Europe	United Kingdom		draft genome	Nextera XT	HiSeq 2500	149	120	Platanus_B_v1.3.1	668	5489332	165320	300	50886	8_30	-	+	+	-	-	+	-	-	-			+	+	+
258		SSI_AB665	ERR1744005		PRJEB16326	SAMEA4560961	Statens Serum Institut		Human	Human	Homo sapiens						2004	Europe	Denmark		draft genome		MiSeq	251	38	Platanus_B_v1.3.1	683	5442742	137181	312	32926	8_30	-	+	-	-	-	+	-	-	-			+	+	+
259		SSI_AB649	ERR1743979		PRJEB16326	SAMEA4560933	Statens Serum Institut		Human	Human	Homo sapiens						2002	Europe	Denmark		draft genome		MiSeq	251	65	Platanus_B_v1.3.1	480	5505883	202206	301	72022	8_30	-	+	+	-	-	+	-	-	-			+		+			+
260		SSI_AB650	ERR1743989		PRJEB16326	SAMEA4560943	Statens Serum Institut		Human	Human	Homo sapiens						2003	Europe	Denmark		draft genome		MiSeq	251	84	Platanus_B_v1.3.1	459	5396319	204122	302	81566	8_30	-	-	+									+	+	+
261		SSI-AC332	ERR2044117		PRJEB21880	SAMEA104175488	Statens Serum Institut		Human	Human	Homo sapiens						2016	Europe	Denmark		draft genome		MiSeq	251	112	Platanus_B_v1.3.1	569	5609937	294697	314	85503	8_30	-	+	+	-	-	+	-	-	-			+	+	+
262		H123240467	SRR1981034		PRJNA248042	SAMN03492064	Health Protection Agency	[2]	Human	Human	Human; Homo sapiens							Europe	United Kingdom		draft genome	Nextera XT	HiSeq 2500	151	77	Platanus_B_v1.3.1	317	5528605	613739	300	148524	8_30	-	+	+	-	-	+	-	-	-				+	+
263		ED413	ERR2365407		PRJEB11886	SAMEA3677947	ISTITUTO SUPERIORE DI SANITA		Human	Human	human; faeces						1999	Europe	Italy		draft genome		HiSeq 2500	100	60	Platanus_B_v1.3.1	412	5433118	440848	300	147622	8_30	-	+	+	-	-	+	-	-	-			+	+	+
264		TW18314	SRR6286460		PRJNA368991	SAMN07738667	US Food and Drug Administration		Human	Human	stool; Homo sapiens						2008	North America	United States	Michigan	draft genome	Nextera XT	Miseq	251	80	Platanus_B_v1.3.1	591	5495181	311933	301	73961	8_30	-	+	+	-	-	+	-	-	-			+	+	+
265		FSIS11705876	SRR6373397		PRJNA268206	SAMN08167607	FDA Center for Food Safety and Applied Nutrition		Livestock	Bovine	comminuted beef						2017	North America	United States	New York	draft genome	Nextera XT	MiSeq	251	202	Platanus_B_v1.3.1	474	5545875	392333	336	111467	8_30	-	+	+	-	-	+	-	-	-			+	+	+
266		TW18312	SRR6286264		PRJNA368991	SAMN07738622	US Food and Drug Administration		Human	Human	stool; Homo sapiens						2008	North America	United States	Michigan	draft genome	Nextera XT	Miseq	251	66	Platanus_B_v1.3.1	599	5437427	145586	300	39516	8_30	-	+	+	-	-	+	-	-	-			+	+	+
267		FSIS1608982	SRR5091691		PRJNA268206	SAMN06127055	FDA Center for Food Safety and Applied Nutrition		Feed	Bovine	Product-Raw-Intact-Beef						2016	North America	United States	Kansas	draft genome	Nextera XT	MiSeq	251	55	Platanus_B_v1.3.1	338	5586353	379249	312	213220	8_30	-	+	+	-	-	+	-	-	-			+	+	+
268		29_141234	DRR381637		PRJDB13729	SAMD00495901	National Institute of Infectious Diseases		human	human	human			+			2014	Asia	Japan	Osaka	draft genome	Nextera XT	MiSeq	301	64	Platanus_B_v1.3.1	667	5487270	162932	300	35276	8_30	-	+	-	-	-	+	-	-	-			+	+	+
269		73_160281	DRR381681		PRJDB13729	SAMD00495945	National Institute of Infectious Diseases		human	human	human			+			2015	Asia	Japan	Kumamoto	draft genome	Nextera XT	MiSeq	301	59	Platanus_B_v1.3.1	682	5425957	163984	300	35642	8_30	-	+	+	-	-	+	-	-	-	142065	142065	+	+	+			+
270		FSIS11705562	SRR6495221		PRJNA268206	SAMN08362294	FDA Center for Food Safety and Applied Nutrition		Livestock	Bovine	comminuted beef						2017	North America	United States	Texas	draft genome	Nextera XT	MiSeq	251	75	Platanus_B_v1.3.1	490	5572599	372600	315	108682	8_30	-	+	+	-	-	+	-	-	-			+	+	+
271		PNUSAE023897	SRR9030129		PRJNA218110	SAMN11605451	CDC											North America	United States		draft genome	Nextera XT	MiSeq	251	145	Platanus_B_v1.3.1	537	5614269	271916	332	87371	8_30	-	+	+	-	-	+	-	-	-			+	+	+			+
272		IA-2010092394	SRR5861861		PRJNA338681	SAMN07351351	US Food and Drug Administration		Livestock	Bovine	Raw ground beef						2010	North America	United States	Iowa	draft genome	Nextera XT	MiSeq	251	76	Platanus_B_v1.3.1	379	5510396	611846	300	144270	8_30	-	+	+	-	-	+	-	-	-			+	+	+
273		IA-2010058489	SRR6703297		PRJNA338681	SAMN07351345	US Food and Drug Administration		Livestock	Bovine	Beef carcass						2010	North America	United States	Iowa	draft genome	Nextera XT	MiSeq	251	64	Platanus_B_v1.3.1	667	5537747	145712	320	38894	8_30	-	+	+	-	-	+	-	-	-			+	+	+			+
274		2009C-3378	ASM401059v1		PRJNA218110	SAMN09533786	CDC	[3]										North America	United States		closed genome					HGAP v. 3 (PacBio)	2	5516392	5420971	95421	5420971	8_30	-	-	+									+		+
275		TW18302	SRR6286461		PRJNA368991	SAMN07738628	US Food and Drug Administration		Human	Human	stool; Homo sapiens						2008	North America	United States	Michigan	draft genome	Nextera XT	Miseq	251	57	Platanus_B_v1.3.1	495	5516814	404683	300	82016	8_30	-	+	+	-	-	+	-	-	-			+	+	+
276		CEC13008	DRR381729	clade 8a	PRJDB13729	SAMD00495993	Chiba Prefectural Institute of Public Health	[1]	human	human	human			+			2013	Asia	Japan	Chiba	draft genome	Nextera XT	MiSeq	301	71	Platanus_B_v1.3.1	440	5393970	160428	374	63876	8_30	-	+	-	-	-	+	-	-	-	128498	128498	+	+	+
277		FSIS1607239	SRR3995879		PRJNA268206	SAMN05505566	FDA Center for Food Safety and Applied Nutrition		Feed	Bovine	Product-Raw-Intact-Beef						2016	North America	United States	Tennessee	draft genome	Nextera XT	MiSeq	251	220	Platanus_B_v1.3.1	481	5487505	358212	300	116725	8_30	-	+	-	-	-	+	-	-	-			+	+	+
278		PNUSAE024829	SRR9165513		PRJNA218110	SAMN11896069	CDC											North America	United States		draft genome	Nextera XT	MiSeq	251	48	Platanus_B_v1.3.1	303	5565841	674379	309	188923	8_30	-	+	+	-	-	+	-	-	-			+	+	+
279		FSIS21820924	SRR6495743		PRJNA268206	SAMN08367411	FDA Center for Food Safety and Applied Nutrition		Feed	Bovine	product-raw-intact-beef						2018	North America	United States	South Dakota	draft genome	Nextera XT	MiSeq	251	114	Platanus_B_v1.3.1	541	5575495	202332	318	105878	8_30	-	+	-	-	-	+	-	-	-			+	+	+
280		33_141255	DRR381641		PRJDB13729	SAMD00495905	National Institute of Infectious Diseases		human	human	human			+			2014	Asia	Japan	Osaka	draft genome	Nextera XT	MiSeq	301	61	Platanus_B_v1.3.1	671	5396506	108624	300	28278	8_30	-	+	-	-	-	+	-	-	-	93719.9	93719.9	+		+			+
281		51_142289	DRR381659		PRJDB13729	SAMD00495923	National Institute of Infectious Diseases		human	human	human			+	+		2014	Asia	Japan	Shimane	draft genome	Nextera XT	MiSeq	301	55	Platanus_B_v1.3.1	654	5493422	129867	344	33415	8_30	-	+	+	-	-	+	-	-	-			+		+
282		FSIS1608575	SRR5091632		PRJNA268206	SAMN06127042	FDA Center for Food Safety and Applied Nutrition		Feed	Bovine	Product-Raw-Intact-Beef						2016	North America	United States	Pennsylvania	draft genome	Nextera XT	MiSeq	251	110	Platanus_B_v1.3.1	303	5525178	674392	309	188490	8_30	-	+	-	-	-	+	-	-	-			+	+	+
283		TW18293	SRR6236791		PRJNA368991	SAMN07738660	US Food and Drug Administration		Human	Human	stool; Homo sapiens						2008	North America	United States	Michigan	draft genome	Nextera XT	Miseq	251	74	Platanus_B_v1.3.1	826	5521824	145673	300	23604	8_30	-	+	+	-	-	+	-	-	-			+	+	+
284		FSIS1702356	SRR5808640		PRJNA268206	SAMN07327486	FDA Center for Food Safety and Applied Nutrition		Feed	Bovine	product-raw-intact-beef						2017	North America	United States	Ohio	draft genome	Nextera XT	MiSeq	251	155	Platanus_B_v1.3.1	350	5622867	411358	300	143160	8_30	-	+	+	-	-	+	-	-	-			+	+	+			+
285		CEC03009	DRR381724	clade 8a	PRJDB13729	SAMD00495988	Chiba Prefectural Institute of Public Health	[1]	human	human	human						2003	Asia	Japan	Chiba	draft genome	Nextera XT	MiSeq	301	76	Platanus_B_v1.3.1	476	5329939	202673	372	46050	8_30	-	+	+	-	-	+	-	-	-	138932	138932
286		SS52	ASM80370v1		PRJNA201344	SAMN03265100	Penn State	[9]	Livestock	Bovine							2010	North America	United States		closed genome					Ion Torrent+ Sanger	2	5583430	5488700	94730	5488700	8_30	-	+	+	-	-	+	-	-	-			+	+	+
287		08-4529	SRR5296518		PRJNA218110	SAMN02352925	CDC											North America	United States		draft genome	Nextera XT	MiSeq	251	109	Platanus_B_v1.3.1	305	5575577	614239	332	166781	8_30	-	+	+	-	-	+	-	-	-			+	+	+
288		59_142497	DRR381667		PRJDB13729	SAMD00495931	National Institute of Infectious Diseases		human	human	human			+			2014	Asia	Japan	Gifu	draft genome	Nextera XT	MiSeq	301	54	Platanus_B_v1.3.1	565	5410162	132292	344	34446	8_30	-	+	+	-	-	+	-	-	-	149450	149450	+	+	+
289		TX-ACF1402793	SRR2544810		PRJNA284275	SAMN03702810	US Food and Drug Administration		Livestock	Bovine	beef trimmings						2014	North America	United States	Texas	draft genome	Nextera XT	MiSeq	251	65	Platanus_B_v1.3.1	654	5496096	193224	300	33138	8_30	-	+	-	-	-	+	-	-	-			+	+	+
290		FSIS1500890	SRR2131172		PRJNA268206	SAMN03939870	FDA Center for Food Safety and Applied Nutrition		Livestock	Bovine	Comminuted Beef						2012	North America	United States	Illinois	draft genome	Nextera XT	MiSeq	251	80	Platanus_B_v1.3.1	393	5580675	611998	302	147184	8_30	-	+	+	-	-	+	-	-	-			+	+	+
291		FSIS1500880	SRR2103767		PRJNA268206	SAMN03862034	FDA Center for Food Safety and Applied Nutrition		Livestock	Bovine	Comminuted Beef						2012	North America	United States	Illinois	draft genome	Nextera XT	MiSeq	251	73	Platanus_B_v1.3.1	364	5583769	341471	300	127775	8_30	-	+	+	-	-	+	-	-	-			+	+	+
292		FSIS1505180	SRR3016234		PRJNA268206	SAMN04338399	FDA Center for Food Safety and Applied Nutrition		Feed	Bovine	Product-Raw-Intact-Beef						2015	North America	United States	Maryland	draft genome	Nextera XT	MiSeq	251	122	Platanus_B_v1.3.1	480	5616604	398722	305	134647	8_30	-	+	+	-	-	+	-	-	-			+	+	+
293		FSIS1703398	SRR5912889		PRJNA268206	SAMN07461222	FDA Center for Food Safety and Applied Nutrition		Feed	Bovine	product-raw-intact-beef						2017	North America	United States	Pennsylvania	draft genome	Nextera XT	MiSeq	251	91	Platanus_B_v1.3.1	276	5509536	614263	302	188696	8_30	-	+	-	-	-	+	-	-	-			+	+	+
294		2009C-4687	ASM401065v1		PRJNA218110	SAMN04531170	CDC	[3]									2009		United States		closed genome					HGAP v. 3 (PacBio)	2	5574764	5480158	94606	5480158	8_30	-	+	+	-	-	+	-	-	-			+	+	+
295		111_162459	DRR381719		PRJDB13729	SAMD00495983	National Institute of Infectious Diseases		human	human	human			+			2016	Asia	Japan	Mie	draft genome	Nextera XT	MiSeq	301	61	Platanus_B_v1.3.1	680	5422186	137308	300	28822	8_30	-	+	+	-	-	+	-	-	-	185908	185908	+	+	+			+
296		86_161070	DRR381694		PRJDB13729	SAMD00495958	National Institute of Infectious Diseases		human	human	human	+					2016	Asia	Japan	Chiba	draft genome	Nextera XT	MiSeq	301	55	Platanus_B_v1.3.1	637	5458052	247394	335	35030	8_30	-	+	+	-	-	+	-	-	-			+	+	+
297		92_161220	DRR381700		PRJDB13729	SAMD00495964	National Institute of Infectious Diseases		human	human	human			+	+		2016	Asia	Japan	Miyagi	draft genome	Nextera XT	MiSeq	301	51	Platanus_B_v1.3.1	647	5364785	202005	300	31766	8_30	-	+	+	-	-	+	-	-	-			+	+	+
298		100_161918	DRR381708		PRJDB13729	SAMD00495972	National Institute of Infectious Diseases		human	human	human			+			2016	Asia	Japan	Iwate	draft genome	Nextera XT	MiSeq	301	61	Platanus_B_v1.3.1	652	5413260	229257	300	34381	8_30	-	+	+	-	-	+	-	-	-			+	+	+
299		SS17	ASM73034v1		PRJNA200626	SAMN02872945	Penn State	[10]	livestock	Bovine							2010	North America	United States		closed genome					Ion Torrent+ Sanger	3	5655941	5523849	37447	5523849	8_30	-	+	+	-	-	+	-	-	-			+	+	+
300		H123260478	SRR1981411		PRJNA248042	SAMN03492436	Health Protection Agency	[2]	Human	Human	Human; Homo sapiens							Europe	United Kingdom		draft genome	Nextera XT	HiSeq 2500	151	48	Platanus_B_v1.3.1	355	5510948	378571	300	147169	8_30	-	+	+	-	-	+	-	-	-			+	+	+
301		VA-WGS-00282	SRR1633542		PRJNA251752	SAMN02887160	FDA/CFSAN		Food	Composite Food	Hamburger						2008	North America	United States	Virginia	draft genome	Nextera XT	MiSeq	251	94	Platanus_B_v1.3.1	433	5548936	615898	309	129131	8_30	-	+	+	-	-	+	-	-	-			+	+	+
302		23_140764	DRR381631		PRJDB13729	SAMD00495895	National Institute of Infectious Diseases		human	human	human			+			2014	Asia	Japan	Kyoto	draft genome	Nextera XT	MiSeq	301	62	Platanus_B_v1.3.1	741	5342845	145766	300	29747	8_30	-	+	+	-	-	+	-	-	-	134418	134418
303		CEC08160	DRR381732	clade 8a	PRJDB13729	SAMD00495996	Chiba Prefectural Institute of Public Health	[1]	human	human	human			+	+		2008	Asia	Japan	Chiba	draft genome	Nextera XT	MiSeq	301	74	Platanus_B_v1.3.1	369	5302426	202325	372	67099	8_30	-	+	-	-	-	+	-	-	-	85141.8	85141.8	+	+	+
304		FSIS1504400	SRR2920461		PRJNA268206	SAMN04252834	FDA Center for Food Safety and Applied Nutrition		Feed	Bovine	Product-Raw-Intact-Beef						2015	North America	United States	Nebraska	draft genome	Nextera XT	MiSeq	251	73	Platanus_B_v1.3.1	300	5533928	379312	301	156349	8_30	-	+	+	-	-	+	-	-	-			+	+	+
305		CEC11080	DRR381728	clade 8a	PRJDB13729	SAMD00495992	Chiba Prefectural Institute of Public Health	[1]	human	human	human			+			2011	Asia	Japan	Chiba	draft genome	Nextera XT	MiSeq	301	70	Platanus_B_v1.3.1	461	5413567	202661	375	47825	8_30	-	+	+	-	-	+	-	-	-	134862	134862	+	+	+
306		50_142286	DRR381658		PRJDB13729	SAMD00495922	National Institute of Infectious Diseases		human	human	human			+			2014	Asia	Japan	Shimane	draft genome	Nextera XT	MiSeq	301	64	Platanus_B_v1.3.1	527	5359872	138367	345	37229	8_30	-	+	+	-	-	+	-	-	-			+	+	+
307		43_142038	DRR381651		PRJDB13729	SAMD00495915	National Institute of Infectious Diseases		human	human	human			+			2014	Asia	Japan	Kanagawa	draft genome	Nextera XT	MiSeq	301	72	Platanus_B_v1.3.1	812	5321150	138336	339	22635	8_30	-	-	+									+	+	+		+
308		38_141594	DRR381646		PRJDB13729	SAMD00495910	National Institute of Infectious Diseases		human	human	human		+				2014	Asia	Japan	Saitama	draft genome	Nextera XT	MiSeq	301	67	Platanus_B_v1.3.1	724	5420618	128260	339	27723	8_30	-	-	+									+	+	+			+
309		22_140737	DRR381630		PRJDB13729	SAMD00495894	National Institute of Infectious Diseases		human	human	human			+			2014	Asia	Japan	Saitama	draft genome	Nextera XT	MiSeq	301	65	Platanus_B_v1.3.1	739	5368642	224802	300	33270	8_30	-	-	+									+	+	+
310		34_141449	DRR381642		PRJDB13729	SAMD00495906	National Institute of Infectious Diseases		human	human	human			+			2014	Asia	Japan	Kanagawa	draft genome	Nextera XT	MiSeq	301	65	Platanus_B_v1.3.1	532	5257051	144974	300	43588	8_30	-	-	-									+	+	+
311		24_140870	DRR381632		PRJDB13729	SAMD00495896	National Institute of Infectious Diseases		human	human	human			+			2014	Asia	Japan	Saitama	draft genome	Nextera XT	MiSeq	301	72	Platanus_B_v1.3.1	663	5312718	134039	300	37299	8_30	-	-	+							9944.04	9944.04	+	+	+
312		37_141514	DRR381645		PRJDB13729	SAMD00495909	National Institute of Infectious Diseases		human	human	human		+				2014	Asia	Japan	Gunma	draft genome	Nextera XT	MiSeq	301	66	Platanus_B_v1.3.1	725	5259357	100422	336	25531	8_30	-	-	+									+	+	+
313		76_160383	DRR381684		PRJDB13729	SAMD00495948	National Institute of Infectious Diseases		human	human	human			+			2015	Asia	Japan	Gunma	draft genome	Nextera XT	MiSeq	301	64	Platanus_B_v1.3.1	573	5236681	138261	300	37839	8_30	-	-	-									+	+	+
314		15_140425	DRR381623		PRJDB13729	SAMD00495887	National Institute of Infectious Diseases		human	human	human		+				2014	Asia	Japan	Okayama	draft genome	Nextera XT	MiSeq	301	62	Platanus_B_v1.3.1	718	5369344	137002	300	30661	8_30	-	+	+	-	-	+	-	-	-	158710	158710	+	+	+
315		2_140021	DRR381610		PRJDB13729	SAMD00495874	National Institute of Infectious Diseases		human	human	human			+			2013	Asia	Japan	Gunma	draft genome	Nextera XT	MiSeq	301	66	Platanus_B_v1.3.1	677	5285757	127210	300	29930	8_30	-	+	+	-	-	+	-	-	-			+	+	+
316		3_140022	DRR381611		PRJDB13729	SAMD00495875	National Institute of Infectious Diseases		human	human	human			+			2013	Asia	Japan	Gunma	draft genome	Nextera XT	MiSeq	301	60	Platanus_B_v1.3.1	554	5216526	202714	300	33899	8_30	-	+	-	-	-	+	-	-	-
317		1_140016	DRR381609		PRJDB13729	SAMD00495873	National Institute of Infectious Diseases		human	human	human			+	+		2013	Asia	Japan	Gunma	draft genome	Nextera XT	MiSeq	301	62	Platanus_B_v1.3.1	696	5193681	136783	300	25506	8_30	-	+	+	-	-	+	-	-	-
318		44_142039	DRR381652		PRJDB13729	SAMD00495916	National Institute of Infectious Diseases		human	human	human			+			2014	Asia	Japan	Kanagawa	draft genome	Nextera XT	MiSeq	301	68	Platanus_B_v1.3.1	666	5392487	137608	342	32896	8_30	-	+	+	-	-	+	-	-	-			+	+	+
319		35_141481	DRR381643		PRJDB13729	SAMD00495907	National Institute of Infectious Diseases		human	human	human		+				2014	Asia	Japan	Kanagawa	draft genome	Nextera XT	MiSeq	301	57	Platanus_B_v1.3.1	724	5275923	112767	300	35808	8_30	-	+	+	-	-	+	-	-	-	149935	149935	+	+	+
320		40_141904	DRR381648		PRJDB13729	SAMD00495912	National Institute of Infectious Diseases		human	human	human			+			2014	Asia	Japan	Kanagawa	draft genome	Nextera XT	MiSeq	301	71	Platanus_B_v1.3.1	661	5361907	136752	327	34084	8_30	-	+	+	-	-	+	-	-	-	157740	157740	+	+	+
321		63_150269	DRR381671		PRJDB13729	SAMD00495935	National Institute of Infectious Diseases		human	human	human			+			2014	Asia	Japan	Kanagawa	draft genome	Nextera XT	MiSeq	301	64	Platanus_B_v1.3.1	693	5371021	147136	300	32378	8_30	-	+	-	-	-	+	-	-	-			+	+	+
322		72_160226	DRR381680		PRJDB13729	SAMD00495944	National Institute of Infectious Diseases		human	human	human			+			2015	Asia	Japan	Osaka	draft genome	Nextera XT	MiSeq	301	72	Platanus_B_v1.3.1	872	5264349	138312	300	22785	8_30	-	+	+	-	-	+	-	-	-			+	+	+
323		106_162094	DRR381714		PRJDB13729	SAMD00495978	National Institute of Infectious Diseases		human	human	human		+				2016	Asia	Japan	Niigata	draft genome	Nextera XT	MiSeq	301	64	Platanus_B_v1.3.1	683	5262829	124072	300	34197	8_30	-	+	+	-	-	+	-	-	-			+	+	+
324		79_160608	DRR381687		PRJDB13729	SAMD00495951	National Institute of Infectious Diseases		human	human	human			+			2016	Asia	Japan	Gunma	draft genome	Nextera XT	MiSeq	301	63	Platanus_B_v1.3.1	764	5392859	138292	300	32659	8_30	-	+	+	-	-	+	-	-	-			+	+	+
325		80_160886	DRR381688		PRJDB13729	SAMD00495952	National Institute of Infectious Diseases		human	human	human			+			2016	Asia	Japan	Gunma	draft genome	Nextera XT	MiSeq	301	67	Platanus_B_v1.3.1	927	5429050	92478	300	24450	8_30	-	+	+	-	-	+	-	-	-			+	+	+
326		109_162298	DRR381717		PRJDB13729	SAMD00495981	National Institute of Infectious Diseases		human	human	human			+			2016	Asia	Japan	Osaka	draft genome	Nextera XT	MiSeq	301	62	Platanus_B_v1.3.1	786	5239725	117572	300	23743	8_30	-	+	+	-	-	+	-	-	-	146241	146241	+	+	+
327		84_161023	DRR381692		PRJDB13729	SAMD00495956	National Institute of Infectious Diseases		human	human	human			+			2016	Asia	Japan	Shiga	draft genome	Nextera XT	MiSeq	301	67	Platanus_B_v1.3.1	683	5428075	123456	353	35419	8_30	-	+	+	-	-	+	-	-	-			+	+	+
328		75_160382	DRR381683		PRJDB13729	SAMD00495947	National Institute of Infectious Diseases		human	human	human			+			2015	Asia	Japan	Gunma	draft genome	Nextera XT	MiSeq	301	66	Platanus_B_v1.3.1	937	5425802	128789	300	22471	8_30	-	+	+	-	-	+	-	-	-			+	+	+
329		74_160289	DRR381682		PRJDB13729	SAMD00495946	National Institute of Infectious Diseases		human	human	human			+	+		2016	Asia	Japan	Fukuoka	draft genome	Nextera XT	MiSeq	301	67	Platanus_B_v1.3.1	694	5308496	138258	300	31540	8_30	-	+	+	-	-	+	-	-	-			+	+	+
330		ewgs1016	SRR1658096		PRJNA232925	SAMN02597288	Wadsworth Center / NYSDOH		Food	Composite Food	raw frozen ground meat patties						2002	North America	United States	New York	draft genome	Nextera XT	MiSeq	250	55	Platanus_B_v1.3.1	289	5507482	614380	326	202407	8_30	-	+	+	-	-	+	-	-	-			+	+	+
331		2010C-3142	ASM401069v1		PRJNA218110	SAMN04505650	CDC	[3]									2009	North America	United States		closed genome					HGAP v. 3 (PacBio)	2	5573470	5478884	94586	5478884	8_30	-	+	+	-	-	+	-	-	-			+	+	+
332		IEH-NGS-ECO-00001	SRR2035435		PRJNA230969	SAMN03581169	FDA/CFSAN		Food	ND	ND						2015	North America	United States	Oregon	draft genome	Nextera XT	MiSeq	251	73	Platanus_B_v1.3.1	849	5559461	176476	300	50348	8_30	-	+	+	-	-	+	-	-	-			+	+	+
333		IEH-NGS-ECO-00002	SRR2035445		PRJNA230969	SAMN03581170	FDA/CFSAN		Food	ND	ND						2015	North America	United States	Oregon	draft genome	Nextera XT	MiSeq	251	78	Platanus_B_v1.3.1	645	5422571	131839	301	34084	8_30	-	+	+	-	-	+	-	-	-			+	+	+
334		FSIS1500867	SRR2131800		PRJNA268206	SAMN03940276	FDA Center for Food Safety and Applied Nutrition		Livestock	Bovine	Comminuted Beef						2013	North America	United States	Texas	draft genome	Nextera XT	MiSeq	251	60	Platanus_B_v1.3.1	393	5516149	314565	300	107885	8_30	-	+	+	-	-	+	-	-	-			+	+	+
335		36_141487	DRR381644		PRJDB13729	SAMD00495908	National Institute of Infectious Diseases		human	human	human		+				2014	Asia	Japan	Kanagawa	draft genome	Nextera XT	MiSeq	301	59	Platanus_B_v1.3.1	693	5411220	125883	347	28776	8_30	-	+	+	-	-	+	-	-	-	119080	119080	+	+	+
336		EC4115	ASM2112v1		PRJNA27739	SAMN02603441	J. Craig Venter Institute	[11]		Human	human						2006	North America	United States		closed genome					454+Sanger	3	5704171	5572075	37452	5572075	8_30	-	+	+	-	-	+	-	-	-			+	+	+
337		EC4115-LST	SRR10444504		PRJNA530317	SAMN13254969	University of Texas at San Antonio		Human	Human	Homo sapiens; Clinical, Spinach Outbreak						2006	North America	United States	Maine	draft genome	Nextera XT	Miseq	251	76	Platanus_B_v1.3.1	443	5523275	614315	314	157556	8_30	-	-	-									+	+	+
338		113_162645	DRR381721		PRJDB13729	SAMD00495985	National Institute of Infectious Diseases		human	human	human			+	+		2016	Asia	Japan	Okayama	draft genome	Nextera XT	MiSeq	301	78	Platanus_B_v1.3.1	892	5309479	91351	300	18022	8_30	-	+	+	-	-	+	-	-	-	149037	149037	+	+	+
339		FSIS1607822	SRR4419041		PRJNA268206	SAMN05900905	FDA Center for Food Safety and Applied Nutrition		Feed	Bovine	Product-Raw-Intact-Beef						2016	North America	United States	Texas	draft genome	Nextera XT	MiSeq	251	95	Platanus_B_v1.3.1	374	5610013	375513	332	139816	8_30	-	+	+	-	-	+	-	-	-			+	+	+
340		PNUSAE037098	SRR10274362		PRJNA218110	SAMN13026777	CDC		Human	Human	Homo sapiens; Age: 68; male; stool						2019	North America	United States	Kentucky	draft genome	Nextera XT	MiSeq	151	53	Platanus_B_v1.3.1	353	5587234	613814	300	160190	8_30	-	+	+	-	-	+	-	-	-			+	+	+
341		F799	DRR381604	clade 8a	PRJDB13729	SAMD00495868	Fukuoka City Institute for Hygiene and the Environment	[6]	human	human	human			+			1990s	Asia	Japan	Fukuoka	draft genome	NEBNext	MiSeq	301	131	Platanus_B_v1.3.1	229	5552646	674942	402	193883	8_30	-	+	+	-	-	+	-	-	-	157312	157312	+	+	+
342		F816	DRR381605	clade 8a	PRJDB13729	SAMD00495869	Fukuoka City Institute for Hygiene and the Environment	[6]	human	human	human		+				1990s	Asia	Japan	Fukuoka	draft genome	NEBNext	MiSeq	301	108	Platanus_B_v1.3.1	215	5518538	674940	401	246683	8_30	-	+	+	-	-	+	-	-	-	156831	156831	+	+	+
343		CEC08169	DRR082449		PRJDB5393	SAMD00069776	Department of Bioscience, Faculty of Applied Bioscience, Tokyo University of Agriculture		Human	Human	anthropogenic; organic; organic						2008	Asia	Japan	Chiba	draft genome		HiSeq 2500	100	81	Platanus_B_v1.3.1	310	5409631	314187	300	148414	8_30	-	+	+	-	-	+	-	-	-			+	+	+
344		CEC08152	DRR381731	clade 8a	PRJDB13729	SAMD00495995	Chiba Prefectural Institute of Public Health	[1]	human	human	human	+					2008	Asia	Japan	Chiba	draft genome	Nextera XT	MiSeq	301	76	Platanus_B_v1.3.1	451	5401208	202655	374	61683	8_30	-	+	+	-	-	+	-	-	-	129920	129920	+	+	+
345		CEC08172	DRR082452		PRJDB5393	SAMD00069779	Department of Bioscience, Faculty of Applied Bioscience, Tokyo University of Agriculture		Human	Human	anthropogenic; organic; organic						2008	Asia	Japan	Chiba	draft genome		HiSeq 2500	100	90	Platanus_B_v1.3.1	351	5410883	548411	300	145903	8_30	-	+	+	-	-	+	-	-	-			+	+	+
346		ADRDL-01-2-12046	SRR3205914		PRJNA299490	SAMN04490257	US Food and Drug Administration		Livestock	Bovine	Bos taurus; Bovine feces						2001	North America	United States	Kansas	draft genome	Nextera XT	MiSeq	251	40	Platanus_B_v1.3.1	488	5452711	131408	301	42086	8_30	-	+	+	-	-	+	-	-	-			+	+	+
347		105_162091	DRR381713		PRJDB13729	SAMD00495977	National Institute of Infectious Diseases		human	human	human			+			2016	Asia	Japan	Niigata	draft genome	Nextera XT	MiSeq	301	61	Platanus_B_v1.3.1	607	5331874	123200	300	34116	8_30	-	+	+	-	-	-	-	-	+	47809.4	47809.4	+	+	+
348		60_142633	DRR381668		PRJDB13729	SAMD00495932	National Institute of Infectious Diseases		human	human	human				+		2013	Asia	Japan	Hokkaido	draft genome	Nextera XT	MiSeq	301	61	Platanus_B_v1.3.1	631	5476866	138231	347	32720	8_30	-	+	-	-	-	+	-	-	-			+	+	+
349		CEC10043	DRR381730	clade 8a	PRJDB13729	SAMD00495994	Chiba Prefectural Institute of Public Health	[1]	human	human	human			+			2010	Asia	Japan	Chiba	draft genome	Nextera XT	MiSeq	301	76	Platanus_B_v1.3.1	494	5427401	247970	368	58942	8_30	-	-	+							5422.58	5422.58	+	+	+
350		4_140024	DRR381612		PRJDB13729	SAMD00495876	National Institute of Infectious Diseases		human	human	human			+			2013	Asia	Japan	Gunma	draft genome	Nextera XT	MiSeq	301	65	Platanus_B_v1.3.1	708	5434758	137268	300	36300	8_30	-	+	+	-	-	+	-	-	-			+	+	+
351		12_140263	DRR381620		PRJDB13729	SAMD00495884	National Institute of Infectious Diseases		human	human	human			+			2013	Asia	Japan	Shizuoka	draft genome	Nextera XT	MiSeq	301	64	Platanus_B_v1.3.1	616	5308879	154155	300	38348	8_30	-	+	+	-	-	+	-	-	-			+	+	+
352		110_162354	DRR381718		PRJDB13729	SAMD00495982	National Institute of Infectious Diseases		human	human	human			+			2016	Asia	Japan	Saitama	draft genome	Nextera XT	MiSeq	301	69	Platanus_B_v1.3.1	753	5336281	123457	300	23386	8_30	-	+	+	-	-	+	-	-	-			+	+	+
353		107_162202	DRR381715		PRJDB13729	SAMD00495979	National Institute of Infectious Diseases		human	human	human			+			2016	Asia	Japan	Gunma	draft genome	Nextera XT	MiSeq	301	62	Platanus_B_v1.3.1	616	5380983	136650	300	35207	8_30	-	+	+	-	-	+	-	-	-			+	+	+
354		21_140699	DRR381629		PRJDB13729	SAMD00495893	National Institute of Infectious Diseases		human	human	human			+			2014	Asia	Japan	Kanagawa	draft genome	Nextera XT	MiSeq	301	64	Platanus_B_v1.3.1	625	5423526	156543	300	36469	8_30	-	+	-	-	-	+	-	-	-	109220	109220	+	+	+
355		25_141033	DRR381633		PRJDB13729	SAMD00495897	National Institute of Infectious Diseases		human	human	human			+			2014	Asia	Japan	Chiba	draft genome	Nextera XT	MiSeq	301	62	Platanus_B_v1.3.1	653	5374697	141677	300	32944	8_30	-	+	+	-	-	+	-	-	-			+	+	+
356		CEC14028	DRR381747	8a or 8b (UT)	PRJDB13729	SAMD00496011	Chiba Prefectural Institute of Public Health	[1]	human	human	human		+				2014	Asia	Japan	Chiba	draft genome	Nextera XT	MiSeq	301	67	Platanus_B_v1.3.1	539	5403098	135016	365	37515	8_30	-	+	-	-	-	+	-	-	-	118750	118750	+	+	+
357		TW18290	SRR7962045		PRJNA368991	SAMN07738677	US Food and Drug Administration		Human	Human	stool; Homo sapiens						2008	North America	United States	Michigan	draft genome	Nextera XT	Miseq	251	210	Platanus_B_v1.3.1	586	5493382	164619	300	55176	8_30	-	+	-	-	-	+	-	-	-			+	+	+
358		8_140198	AP026087 / AP026088 / AP026089 / DRR381616 / DRR381754		PRJDB13729	SAMD00495880	National Institute of Infectious Diseases		human	human	human			+			2014	Asia	Japan	Chiba	closed genome	NEBNext	MiSeq	301	92	Flye v2.8.3 (Racon v1.4.20+Medaka v1.4.3+NextPolish v1.3.1)	3	5608759	5479903	36062	5479903	8_30	-	+	+	+	-	+	-	-	-	153025	153025	+	+	+
359		OLC986	SRR6061327		PRJNA309770	SAMN04420137	Canadian Food Inspection Agency										2010	North America	Canada		draft genome	Nextera XT	MiSeq	250	111	Platanus_B_v1.3.1	479	5519314	213796	300	86861	8_30	-	+	+	-	-	+	-	-	-			+	+	+
360		OLC2134	SRR6061356		PRJNA309770	SAMN04420156	Canadian Food Inspection Agency										2015	North America	Canada		draft genome	Nextera XT	MiSeq	301	79	Platanus_B_v1.3.1	401	5535998	353778	341	89188	8_30	-	+	+	-	-	+	-	-	-			+	+	+
361		11_140261	DRR381619		PRJDB13729	SAMD00495883	National Institute of Infectious Diseases		human	human	human			+			2013	Asia	Japan	Shizuoka	draft genome	Nextera XT	MiSeq	301	64	Platanus_B_v1.3.1	629	5311136	138253	300	31773	8_30	-	+	-	-	-	+	-	-	-	165435	165435	+		+
362		CFSAN050960	SRR5410064		PRJNA230969	SAMN05326687	FDA/CFSAN		Food	Plant	Enrichment						2015	North America	United States	Iowa	draft genome	Nextera XT	MiSeq	301	39	Platanus_B_v1.3.1	943	5523846	138358	300	24233	8_30	+	+	+	-	-	+	-	-	-			+	+	+
363		CFSAN050961	SRR5650589		PRJNA230969	SAMN05326688	FDA/CFSAN		Food	Plant	Enrichment						2015	North America	United States	Iowa	draft genome	Nextera XT	MiSeq	251	34	Platanus_B_v1.3.1	746	5470009	124615	311	28130	8_30	+	+	+	-	-	+	-	-	-			+	+	+
364		89_161109	DRR381697		PRJDB13729	SAMD00495961	National Institute of Infectious Diseases		human	human	human			+			2016	Asia	Japan	Aichi	draft genome	Nextera XT	MiSeq	301	62	Platanus_B_v1.3.1	689	5590055	200672	327	34566	8_30	-	+	+	-	-	+	-	-	-			+	+	+
365		FSIS1608399	SRR5043173		PRJNA268206	SAMN06046007	FDA Center for Food Safety and Applied Nutrition		Livestock	Bovine	Comminuted Beef						2016	North America	United States	California	draft genome	Nextera XT	MiSeq	251	88	Platanus_B_v1.3.1	526	5507698	366089	300	104360	8_30	-	+	-	+	-	+	-	-	-			+	+	+
366		FSIS1608079	SRR5019514		PRJNA268206	SAMN06015780	FDA Center for Food Safety and Applied Nutrition		Livestock	Bovine	Comminuted Beef						2016	North America	United States	California	draft genome	Nextera XT	MiSeq	251	111	Platanus_B_v1.3.1	421	5526327	428065	300	147043	8_30	-	+	-	+	-	+	-	-	-			+	+	+
367		26_141088	AP026090 / AP026091 / DRR381634 / DRR381755		PRJDB13729	SAMD00495898	National Institute of Infectious Diseases		human	human	human			+			2014	Asia	Japan	Okayama	closed genome	NEBNext	MiSeq	301	76	Flye v2.8.3 (Racon v1.4.20+Medaka v1.4.3+NextPolish v1.3.1)	2	5526458	5430564	95894	5430564	8_30	-	+	-	-	-	+	-	-	-	15944	15944	+	+	+
368		18_140598	DRR381626		PRJDB13729	SAMD00495890	National Institute of Infectious Diseases		human	human	human			+			2014	Asia	Japan	Gifu	draft genome	Nextera XT	MiSeq	301	66	Platanus_B_v1.3.1	611	5304183	138740	300	36665	8_30	-	+	-	-	-	+	-	-	-	150787	150787	+	+	+
369		47_142246	DRR381655		PRJDB13729	SAMD00495919	National Institute of Infectious Diseases		human	human	human			+			2014	Asia	Japan	Kagawa	draft genome	Nextera XT	MiSeq	301	55	Platanus_B_v1.3.1	608	5347951	146775	345	32202	8_30	-	+	-	-	-	+	-	-	-	162385	162385	+	+	+	+
370		112_162593	DRR381720		PRJDB13729	SAMD00495984	National Institute of Infectious Diseases		human	human	human			+			2016	Asia	Japan	Gifu	draft genome	Nextera XT	MiSeq	301	57	Platanus_B_v1.3.1	617	5317806	138247	300	31420	8_30	-	+	-	-	-	+	-	-	-	119785	119785	+	+	+
371		103_162083	DRR381711		PRJDB13729	SAMD00495975	National Institute of Infectious Diseases		human	human	human			+			2016	Asia	Japan	Gifu	draft genome	Nextera XT	MiSeq	301	65	Platanus_B_v1.3.1	767	5246145	115108	300	23285	8_30	-	+	+	-	-	+	-	-	-	153008	153008	+	+	+
372		PNUSAE003059	SRR3540706		PRJNA218110	SAMN05003733	CDC											North America	United States		draft genome	Nextera XT	MiSeq	251	41	Platanus_B_v1.3.1	586	5476659	279251	300	58492	8_30	-	+	+	-	-	+	-	-	-			+	+	+
373		90_161125	DRR381698		PRJDB13729	SAMD00495962	National Institute of Infectious Diseases		human	human	human			+	+		2016	Asia	Japan	Gifu	draft genome	Nextera XT	MiSeq	301	60	Platanus_B_v1.3.1	627	5446055	180498	327	36957	8_30	-	+	+	-	-	+	-	-	-	149837	149837	+	+	+
374		FSIS1702940	SRR5865372		PRJNA268206	SAMN07411242	FDA Center for Food Safety and Applied Nutrition		Livestock	Bovine	comminuted beef						2017	North America	United States	Texas	draft genome	Nextera XT	MiSeq	251	118	Platanus_B_v1.3.1	432	5525257	674422	324	150193	8_30	-	+	+	-	-	+	-	-	-			+	+	+
375		FSIS1505057	SRR2977533		PRJNA268206	SAMN04321472	FDA Center for Food Safety and Applied Nutrition		Livestock	Bovine	Animal-Cattle-Dairy Cow						2015	North America	United States	New Jersey	draft genome	Nextera XT	MiSeq	251	111	Platanus_B_v1.3.1	432	5561021	612040	301	142727	8_30	-	+	+	-	-	+	-	-	-			+	+	+	+
376		PNUSAE023934	SRR9268206		PRJNA218110	SAMN11969243	CDC											North America	United States		draft genome	Nextera XT	MiSeq	251	84	Platanus_B_v1.3.1	397	5527865	612112	308	188372	8_30	-	+	+	-	-	+	-	-	-			+	+	+
377		97_161789	DRR381705		PRJDB13729	SAMD00495969	National Institute of Infectious Diseases		human	human	human			+			2016	Asia	Japan	Aichi	draft genome	Nextera XT	MiSeq	301	62	Platanus_B_v1.3.1	682	5320370	138045	300	29066	8_30	-	+	+	-	-	+	-	-	-			+	+	+			+
378		PNUSAE037103	SRR10274366		PRJNA218110	SAMN13026781	CDC		Human	Human	Homo sapiens; Age: 74; male; stool						2019	North America	United States	Kentucky	draft genome	Nextera XT	MiSeq	151	61	Platanus_B_v1.3.1	278	5468086	380707	301	184302	8_30	-	+	+	-	-	+	-	-	-			+	+	+
379		FSIS11924377	SRR10049761		PRJNA268206	SAMN12662352	FDA Center for Food Safety and Applied Nutrition		Feed	Bovine	product-raw-intact-beef						2019	North America	United States	Illinois	draft genome	Nextera XT	MiSeq	251	109	Platanus_B_v1.3.1	508	5573110	314539	309	141590	8_30	-	+	+	-	-	-	-	-	+			+		+
380		FSIS11919459	SRR8838478		PRJNA268206	SAMN11318692	FDA Center for Food Safety and Applied Nutrition		Feed	Bovine	product-raw-intact-beef						2019	North America	United States	Iowa	draft genome	Nextera XT	MiSeq	251	104	Platanus_B_v1.3.1	459	5559290	195300	353	78050	8_30	+	+	+	-	-	+	-	-	-			+	+	+
381		FSIS21923860	SRR8832289		PRJNA268206	SAMN11301424	FDA Center for Food Safety and Applied Nutrition		Livestock	Bovine	comminuted beef						2019	North America	United States	Illinois	draft genome	Nextera XT	MiSeq	251	128	Platanus_B_v1.3.1	452	5621155	245448	332	95715	8_30	+	+	+	-	-	+	-	-	-			+	+	+
382		FSIS1500870	SRR2103772		PRJNA268206	SAMN03862027	FDA Center for Food Safety and Applied Nutrition		Livestock	Bovine	Comminuted Beef						2013	North America	United States	Texas	draft genome	Nextera XT	MiSeq	251	121	Platanus_B_v1.3.1	463	5513217	613346	300	101332	8_30	-	+	+	-	-	+	-	-	-			+	+	+
383		FSIS1504746	SRR2815076		PRJNA268206	SAMN04208154	FDA Center for Food Safety and Applied Nutrition		Livestock	Bovine	Comminuted Beef						2015	North America	United States	Texas	draft genome	Nextera XT	MiSeq	251	80	Platanus_B_v1.3.1	499	5468480	314156	300	91994	8_30	-	+	+	-	-	+	-	-	-			+	+	+
384		62_150252	DRR381670		PRJDB13729	SAMD00495934	National Institute of Infectious Diseases		human	human	human			+			2014	Asia	Japan	Osaka	draft genome	Nextera XT	MiSeq	301	83	Platanus_B_v1.3.1	862	5414014	138299	300	23159	8_30	-	+	+	-	-	+	-	-	-			+	+	+
385		JEONG-1266	ASM155899v2		PRJNA322195	SAMN04191546	University of Florida	[12]	Livestock	Bovine							2013	North America	United States		closed genome					Falcon (PacBio)	2	5574593	5478683	95910	5478683	8_30	-	+	+	-	-	+	-	-	-			+	+	+
386		58_142496	DRR381666		PRJDB13729	SAMD00495930	National Institute of Infectious Diseases		human	human	human			+			2014	Asia	Japan	Hiroshima	draft genome	Nextera XT	MiSeq	301	67	Platanus_B_v1.3.1	619	5421055	201777	344	35055	8_30	-	+	+	-	-	+	-	-	-	214992	214992	+	+	+
387		FSIS11810929	SRR7439132		PRJNA268206	SAMN09489550	FDA Center for Food Safety and Applied Nutrition		Feed	Bovine	product-raw-intact-beef						2018	North America	United States	Missouri	draft genome	Nextera XT	MiSeq	251	135	Platanus_B_v1.3.1	602	5587123	251822	303	78452	8_30	-	+	+	-	-	+	-	-	-			+	+	+
388		FSIS1702941	SRR5851444		PRJNA268206	SAMN07371051	FDA Center for Food Safety and Applied Nutrition		Livestock	Bovine	comminuted beef						2017	North America	United States	Texas	draft genome	Nextera XT	MiSeq	251	224	Platanus_B_v1.3.1	463	5577985	412740	300	146113	8_30	-	+	+	-	-	+	-	-	-			+	+	+
389		FSIS21820902	SRR6495726		PRJNA268206	SAMN08367410	FDA Center for Food Safety and Applied Nutrition		Feed	Bovine	product-raw-intact-beef						2017	North America	United States	Wisconsin	draft genome	Nextera XT	MiSeq	251	128	Platanus_B_v1.3.1	439	5501591	287576	312	111438	8_30	-	+	+	-	-	+	-	-	-			+	+	+
390		30_141238	DRR381638		PRJDB13729	SAMD00495902	National Institute of Infectious Diseases		human	human	human			+			2014	Asia	Japan	Osaka	draft genome	Nextera XT	MiSeq	301	68	Platanus_B_v1.3.1	784	5447037	138235	300	34964	8_30	-	+	+	-	-	+	-	-	-	205602	205602	+	+	+			+
391		OLC1356	SRR6154923		PRJNA319494	SAMN05504952	Canadian Food Inspection Agency										2014	North America	Canada		draft genome	Nextera XT	Miseq	250	132	Platanus_B_v1.3.1	700	5736293	327983	300	99772	8_30	-	+	-	-	-	+	-	-	-			+	+	+
392		CEC06025	DRR381722	clade 8a	PRJDB13729	SAMD00495986	Chiba Prefectural Institute of Public Health	[1]	human	human	human			+			2006	Asia	Japan	Chiba	draft genome	Nextera XT	MiSeq	301	79	Platanus_B_v1.3.1	511	5347307	202658	375	41964	8_30	-	+	+	-	-	+	-	-	-	132079	132079	+	+	+			+
393		ADRDL-01-2-08480	SRR3205917		PRJNA299490	SAMN04490260	US Food and Drug Administration		Livestock	Bovine	Bos taurus; Bovine feces						2001	North America	United States	Nebraska	draft genome	Nextera XT	MiSeq	251	90	Platanus_B_v1.3.1	676	5439420	127247	300	36032	8_30	-	+	-	-	-	+	-	-	-			+	+	+
394		78_160435	DRR381686		PRJDB13729	SAMD00495950	National Institute of Infectious Diseases		human	human	human		+				2016	Asia	Japan	Saitama	draft genome	Nextera XT	MiSeq	301	67	Platanus_B_v1.3.1	815	5191207	79685	300	18880	8_30	-	+	-	-	-	+	-	-	-	191804	191804	+		+
395		FSIS1500786	SRR2125996		PRJNA268206	SAMN03922106	FDA Center for Food Safety and Applied Nutrition		Livestock	Bovine	Comminuted Beef						2012	North America	United States	Idaho	draft genome	Nextera XT	MiSeq	251	85	Platanus_B_v1.3.1	305	5646197	614309	311	160232	8_30	-	+	+	-	-	+	-	-	-			+	+	+
396		FSIS1500787	SRR2125993		PRJNA268206	SAMN03922107	FDA Center for Food Safety and Applied Nutrition		Livestock	Bovine	Comminuted Beef						2012	North America	United States	Idaho	draft genome	Nextera XT	MiSeq	251	59	Platanus_B_v1.3.1	292	5547006	614297	305	202346	8_30	-	-	+									+	+	+
397		65_150898	DRR381673		PRJDB13729	SAMD00495937	National Institute of Infectious Diseases		human	human	human			+			2013	Asia	Japan	Miyagi	draft genome	Nextera XT	MiSeq	301	76	Platanus_B_v1.3.1	722	5362429	113726	300	30198	8_30	-	+	+	-	-	+	-	-	-			+	+	+
398		10_140227	DRR381618		PRJDB13729	SAMD00495882	National Institute of Infectious Diseases		human	human	human			+			2013	Asia	Japan	Miyagi	draft genome	Nextera XT	MiSeq	301	66	Platanus_B_v1.3.1	517	5429025	247380	300	66100	8_30	-	+	+	-	-	+	-	-	-	155765	155765	+	+	+
399		66_150900	DRR381674		PRJDB13729	SAMD00495938	National Institute of Infectious Diseases		human	human	human			+			2013	Asia	Japan	Miyagi	draft genome	Nextera XT	MiSeq	301	62	Platanus_B_v1.3.1	761	5329114	85574	300	22376	8_30	-	+	+	-	-	+	-	-	-			+	+	+
400		11-1814	SRR7640642		PRJNA481261	SAMN09738474	Public Health Agency of Canada		Human	Human	stool; Homo sapiens						2011	North America	Canada		draft genome	Nextera XT	MiSeq	301	48	Platanus_B_v1.3.1	1079	5541711	79595	326	17321	8_30	-	+	+	-	-	+	-	-	-			+	+	+
401		11-1024	SRR7640637		PRJNA481261	SAMN09738465	Public Health Agency of Canada		Human	Human	stool; Homo sapiens						2011	North America	Canada		draft genome	Nextera XT	MiSeq	301	66	Platanus_B_v1.3.1	387	5531669	279030	360	114193	8_30	-	+	+	-	-	+	-	-	-			+	+	+
402		11-1516	SRR7640632		PRJNA481261	SAMN09738470	Public Health Agency of Canada		Human	Human	stool; Homo sapiens						2011	North America	Canada		draft genome	Nextera XT	MiSeq	301	75	Platanus_B_v1.3.1	377	5533999	247865	366	100016	8_30	-	+	+	-	-	+	-	-	-			+	+	+
403		11-1132	SRR7640649		PRJNA481261	SAMN09738466	Public Health Agency of Canada		Human	Human	stool; Homo sapiens						2011	North America	Canada		draft genome	Nextera XT	MiSeq	301	62	Platanus_B_v1.3.1	810	5546642	110751	324	22728	8_30	-	+	+	-	-	+	-	-	-			+	+	+
404		11-1583	SRR7640610		PRJNA481261	SAMN09738472	Public Health Agency of Canada		Human	Human	stool; Homo sapiens						2011	North America	Canada		draft genome	Nextera XT	MiSeq	301	68	Platanus_B_v1.3.1	896	5574778	114841	303	21837	8_30	-	+	+	-	-	+	-	-	-			+	+	+
405		WAPHL-ECO-A00001	SRR5350425		PRJNA283914	SAMN03700561	Washington State Department of Health - Public Health Laboratories		Environment	Soil/Dust	environmental swab						2015	North America	United States	Washington	draft genome	Nextera XT	MiSeq	251	97	Platanus_B_v1.3.1	516	5577971	291019	300	89138	8_30	-	+	+	-	-	+	-	-	-			+	+	+
406		82_160926	DRR381690		PRJDB13729	SAMD00495954	National Institute of Infectious Diseases		human	human	human			+			2016	Asia	Japan	Hyogo	draft genome	Nextera XT	MiSeq	301	64	Platanus_B_v1.3.1	648	5352374	100817	344	27028	8_30	-	+	+	-	-	+	-	-	-	162989	162989	+	+	+
407		UMDUCD-O157-2016-S38	SRR5034465		PRJNA230969	SAMN06005874	FDA/CFSAN		Livestock	Bovine	bovine fecal (bos taurus)						2012	North America	United States	California	draft genome	Nextera XT	MiSeq	301	61	Platanus_B_v1.3.1	634	5609469	213953	301	60679	8_30	-	+	+	-	-	+	-	-	-			+	+	+
408		UMDUCD-O157-2016-S40	SRR5034461		PRJNA230969	SAMN06005872	FDA/CFSAN		Livestock	Bovine	bovine fecal (bos taurus)						2012	North America	United States	California	draft genome	Nextera XT	MiSeq	251	42	Platanus_B_v1.3.1	694	5644185	139357	300	49457	8_30	-	+	+	-	-	+	-	-	-			+	+	+
409		UMDUCD-O157-2016-S82	SRR5034407		PRJNA230969	SAMN06005832	FDA/CFSAN		Livestock	Bovine	bovine fecal (bos taurus)						2013	North America	United States	California	draft genome	Nextera XT	MiSeq	251	61	Platanus_B_v1.3.1	486	5677504	391641	300	147919	8_30	-	+	+	-	-	+	-	-	-			+		+
410		UMDUCD-O157-2016-S87	SRR5034399		PRJNA230969	SAMN06005827	FDA/CFSAN		Livestock	Bovine	bovine fecal (bos taurus)						2013	North America	United States	California	draft genome	Nextera XT	MiSeq	251	65	Platanus_B_v1.3.1	438	5717334	392885	300	183235	8_30	-	+	+	-	-	+	-	-	-			+	+	+	+
411		UMDUCD-O157-2016-S76	SRR5034411		PRJNA230969	SAMN06005838	FDA/CFSAN		Livestock	Bovine	bovine fecal (bos taurus)						2013	North America	United States	California	draft genome	Nextera XT	MiSeq	251	72	Platanus_B_v1.3.1	503	5704419	378712	305	160433	8_30	-	+	+	-	-	+	-	-	-			+	+	+
412		11-2735	SRR7640615		PRJNA481261	SAMN09738481	Public Health Agency of Canada		Human	Human	stool; Homo sapiens						2011	North America	Canada		draft genome	Nextera XT	MiSeq	120	91	Platanus_B_v1.3.1	717	5500931	302728	301	45841	8_30	-	+	+	-	-	+	-	-	-			+		+
413		CFSAN035356	SRR3606760		PRJNA230969	SAMN03838563	FDA/CFSAN		Human	Human	patient isolate; Homo sapiens						2014	North America	United States	Oregon	draft genome	Nextera XT	MiSeq	251	34	Platanus_B_v1.3.1	664	5551977	138478	300	33194	8_30	-	+	+	-	-	+	-	-	-			+	+	+
414		71_152159	DRR381679		PRJDB13729	SAMD00495943	National Institute of Infectious Diseases		human	human	human		+				2015	Asia	Japan	Mie	draft genome	Nextera XT	MiSeq	301	55	Platanus_B_v1.3.1	727	5418816	134816	300	30235	8_30	-	+	+	-	-	+	-	-	-			+	+	+
415		69_151754	DRR381677		PRJDB13729	SAMD00495941	National Institute of Infectious Diseases		human	human	human			+			2015	Asia	Japan	Yamagata	draft genome	Nextera XT	MiSeq	301	70	Platanus_B_v1.3.1	711	5520451	139207	300	31354	8_30	-	+	+	-	-	+	-	-	-			+	+	+
416		91_161219	DRR381699		PRJDB13729	SAMD00495963	National Institute of Infectious Diseases		human	human	human			+			2016	Asia	Japan	Miyagi	draft genome	Nextera XT	MiSeq	301	58	Platanus_B_v1.3.1	663	5554192	138443	327	35602	8_30	-	+	+	-	-	+	-	-	-			+	+	+
417		104_162090	DRR381712		PRJDB13729	SAMD00495976	National Institute of Infectious Diseases		human	human	human			+			2016	Asia	Japan	Kochi	draft genome	Nextera XT	MiSeq	301	65	Platanus_B_v1.3.1	813	5408598	84342	300	21285	8_30	-	+	+	-	-	+	-	-	-	159927	159927	+	+	+
418		UMDUCD-O157-2016-S80	SRR5034408		PRJNA230969	SAMN06005834	FDA/CFSAN		Livestock	Bovine	bovine fecal (bos taurus)						2013	North America	United States	California	draft genome	Nextera XT	MiSeq	251	60	Platanus_B_v1.3.1	380	5643068	614281	303	148681	8_30	-	+	+	-	-	+	-	-	-			+	+	+
419		CFSAN056334	SRR5037303		PRJNA230969	SAMN05967926	FDA/CFSAN		Human	Human	Homo sapiens; stool						2016	North America	United States	Oregon	draft genome	Nextera XT	MiSeq	301	65	Platanus_B_v1.3.1	516	5543872	171031	326	53876	8_30	-	+	+	-	-	+	-	-	-			+	+	+
420		PNUSAE024540	SRR9184490		PRJNA218110	SAMN11912950	CDC											North America	United States		draft genome	Nextera XT	MiSeq	251	77	Platanus_B_v1.3.1	389	5574684	385483	342	114659	8_30	-	+	+	-	-	+	-	-	-			+	+	+
421		CFSAN035340	SRR3606704		PRJNA230969	SAMN03838547	FDA/CFSAN		Human	Human	patient isolate; Homo sapiens						2014	North America	United States	Oregon	draft genome	Nextera XT	MiSeq	251	73	Platanus_B_v1.3.1	384	5589149	615468	311	149980	8_30	-	+	+	-	-	+	-	-	-			+	+	+
422		CFSAN035334	SRR3606709		PRJNA230969	SAMN03838541	FDA/CFSAN		Companion Animal	Air	surface wipe; bathroom toilet						2014	North America	United States	Oregon	draft genome	Nextera XT	MiSeq	251	75	Platanus_B_v1.3.1	486	5610263	221448	300	99167	8_30	-	+	+	-	-	+	-	-	-			+	+	+
423		11-0240	SRR7640602		PRJNA481261	SAMN09738463	Public Health Agency of Canada		Human	Human	stool; Homo sapiens						2011	North America	Canada		draft genome	Nextera XT	MiSeq	120	94	Platanus_B_v1.3.1	926	5515556	127360	300	20724	8_30	-	+	+	-	-	+	-	-	-			+	+	+
424		81_160887	DRR381689		PRJDB13729	SAMD00495953	National Institute of Infectious Diseases		human	human	human			+	+		2016	Asia	Japan	Gunma	draft genome	Nextera XT	MiSeq	301	63	Platanus_B_v1.3.1	618	5449706	138996	300	34932	8_30	-	+	+	-	-	+	-	-	-	167838	167838	+	+	+
425		CFSAN035365	SRR3606785		PRJNA230969	SAMN03838572	FDA/CFSAN		Human	Human	patient isolate; Homo sapiens						2014	North America	United States	Oregon	draft genome	Nextera XT	MiSeq	251	57	Platanus_B_v1.3.1	396	5530622	332946	300	79426	8_30	-	+	+	-	-	+	-	-	-			+	+	+
426		CFSAN055774	SRR4294793		PRJNA230969	SAMN05818648	FDA/CFSAN		Human	Human	Homo sapiens; stool						2016	North America	United States	Oregon	draft genome	Nextera XT	MiSeq	301	161	Platanus_B_v1.3.1	286	5667297	614357	335	184549	8_30	-	+	+	-	-	+	-	-	-			+	+	+
427		CFSAN035364	SRR3606787		PRJNA230969	SAMN03838571	FDA/CFSAN		Human	Human	patient isolate; Homo sapiens						2014	North America	United States	Oregon	draft genome	Nextera XT	MiSeq	251	63	Platanus_B_v1.3.1	349	5543177	618193	302	114702	8_30	-	+	+	-	-	+	-	-	-			+	+	+
428		45_142081	DRR381653		PRJDB13729	SAMD00495917	National Institute of Infectious Diseases		human	human	human			+			2014	Asia	Japan	Ishikawa	draft genome	Nextera XT	MiSeq	301	62	Platanus_B_v1.3.1	666	5414585	162936	341	26863	8_30	-	+	+	-	-	+	-	-	-	169909	169909	+	+	+	+
429		CFSAN035355	SRR3606761		PRJNA230969	SAMN03838562	FDA/CFSAN		Human	Human	patient isolate; Homo sapiens						2014	North America	United States	Oregon	draft genome	Nextera XT	MiSeq	251	33	Platanus_B_v1.3.1	1087	5547340	93735	300	16653	8_30	-	+	+	-	-	+	-	-	-			+		+
430		CFSAN035353	SRR3606765		PRJNA230969	SAMN03838560	FDA/CFSAN		Human	Human	patient isolate; Homo sapiens						2014	North America	United States	Oregon	draft genome	Nextera XT	MiSeq	251	36	Platanus_B_v1.3.1	523	5557580	202291	300	62129	8_30	-	+	+	-	-	+	-	-	-			+	+	+
431		CFSAN035366	SRR3606784		PRJNA230969	SAMN03838573	FDA/CFSAN		Human	Human	patient isolate; Homo sapiens						2014	North America	United States	Oregon	draft genome	Nextera XT	MiSeq	251	54	Platanus_B_v1.3.1	544	5538932	180824	300	55010	8_30	-	+	+	-	-	+	-	-	-			+	+	+
432		85_161060	DRR381693		PRJDB13729	SAMD00495957	National Institute of Infectious Diseases		human	human	human			+			2016	Asia	Japan	Chiba	draft genome	Nextera XT	MiSeq	301	56	Platanus_B_v1.3.1	609	5497934	202266	342	33909	8_30	-	+	-	-	-	+	-	-	-			+	+	+
433		83_161007	DRR381691		PRJDB13729	SAMD00495955	National Institute of Infectious Diseases		human	human	human						2016	Asia	Japan	Akita	draft genome	Nextera XT	MiSeq	301	57	Platanus_B_v1.3.1	653	5553241	180478	347	32531	8_30	-	+	+	-	-	+	-	-	-			+	+	+	+
434		CFSAN035358	SRR3606799		PRJNA230969	SAMN03838565	FDA/CFSAN		Human	Human	patient isolate; Homo sapiens						2014	North America	United States	Oregon	draft genome	Nextera XT	MiSeq	251	89	Platanus_B_v1.3.1	545	5552346	202395	301	58343	8_30	-	+	+	-	-	+	-	-	-			+	+	+
435		CFSAN035359	SRR3606797		PRJNA230969	SAMN03838566	FDA/CFSAN		Human	Human	patient isolate; Homo sapiens						2014	North America	United States	Oregon	draft genome	Nextera XT	MiSeq	251	96	Platanus_B_v1.3.1	540	5661626	195707	300	65234	8_30	-	+	+	-	-	+	-	-	-			+	+	+
436		MOD1-EC4367	SRR5336273		PRJNA230969	SAMN06555255	FDA/CFSAN		Environment	ND	environmental isolate						2006	North America	United States	California	draft genome	Nextera XT	NextSeq 500	150	97	Platanus_B_v1.3.1	766	5346481	125812	300	22698	8_30	-	+	-	-	-	+	-	-	-			+	+	+
437		FSIS1505255	SRR3098446		PRJNA268206	SAMN04396332	FDA Center for Food Safety and Applied Nutrition		Feed	Bovine	Product-Raw-Intact-Beef						2015	North America	United States	Pennsylvania	draft genome	Nextera XT	MiSeq	251	188	Platanus_B_v1.3.1	438	5520585	612036	300	148668	8_30	-	-	+									+	+	+
438		FSIS1504627	SRR2775027		PRJNA268206	SAMN04208144	FDA Center for Food Safety and Applied Nutrition		Livestock	Bovine	Comminuted Beef						2015	North America	United States	Nebraska	draft genome	Nextera XT	MiSeq	251	79	Platanus_B_v1.3.1	529	5495507	253848	301	97111	8_30	-	+	+	-	-	+	-	-	-			+	+	+
439		CDPHFDLB-F11M01106-101F-D	SRR5232018		PRJNA277984	SAMN03462127	US Food and Drug Administration		Livestock	Bovine	Bos taurus; cow feces						2011	North America	United States	California	draft genome	Nextera XT	MiSeq	251	75	Platanus_B_v1.3.1	674	5477961	202015	300	38520	8_30	-	+	+	-	-	+	-	-	-			+	+	+
440		FSIS1501685	SRR3414332		PRJNA268206	SAMN04883136	FDA Center for Food Safety and Applied Nutrition		Livestock	Bovine	Animal-Calf-Bob Veal						2015	North America	United States	California	draft genome	Nextera XT	MiSeq	251	121	Platanus_B_v1.3.1	429	5606625	614295	300	147928	8_30	-	+	+	-	-	+	-	-	-			+	+	+
441		FSIS1700336	SRR5445261		PRJNA268206	SAMN06712427	FDA Center for Food Safety and Applied Nutrition		Livestock	Bovine	comminuted beef						2017	North America	United States	Texas	draft genome	Nextera XT	MiSeq	251	182	Platanus_B_v1.3.1	387	5530031	332611	326	144657	8_30	-	+	+	-	-	+	-	-	-			+	+	+
442		CDPHFDLB-F1611017-001A	SRR5139250		PRJNA277984	SAMN06133324	US Food and Drug Administration		Wild Animal	Reptile	Feces						2016	North America	United States	California	draft genome	Nextera XT	MiSeq	251	92	Platanus_B_v1.3.1	535	5489178	206755	320	60958	8_30	-	+	+	-	-	+	-	-	-			+	+	+
443		CDPHFDLB-F1611017-009A	SRR5139247		PRJNA277984	SAMN06133316	US Food and Drug Administration		Wild Animal	Reptile	Feces						2016	North America	United States	California	draft genome	Nextera XT	MiSeq	251	48	Platanus_B_v1.3.1	671	5412929	127315	306	35597	8_30	-	+	+	-	-	+	-	-	-			+		+
444		MOD1-EC4335	SRR5336257		PRJNA230969	SAMN06555234	FDA/CFSAN		Environment	ND	environmental isolate						2006	North America	United States	California	draft genome	Nextera XT	NextSeq 500	150	94	Platanus_B_v1.3.1	756	5398194	138354	300	25913	8_30	-	+	+	-	-	+	-	-	-			+	+	+
445		MOD1-EC4350	SRR3951569		PRJNA230969	SAMN04913977	FDA/CFSAN		Environment	ND	environmental isolate						2006	North America	United States	California	draft genome	Nextera XT	NextSeq 500	151	88	Platanus_B_v1.3.1	383	5464375	611543	300	146858	8_30	-	+	+	-	-	+	-	-	-			+	+	+
446		CDPHFDLB-F06M01250-4	SRR5905047		PRJNA277984	SAMN07436375	US Food and Drug Administration		Environment	Water	ND						2006	North America	United States	California	draft genome	Nextera XT	MiSeq	251	87	Platanus_B_v1.3.1	555	5422995	201438	300	87359	8_30	-	+	+	-	-	+	-	-	-			+		+
447		CDPHFDLB-F06M00929-21	SRR5650664		PRJNA277984	SAMN07159348	US Food and Drug Administration		Livestock	Bovine	Cow feces						2006	North America	United States	California	draft genome	Nextera XT	MiSeq	251	56	Platanus_B_v1.3.1	564	5449915	206479	300	74178	8_30	-	+	+	-	-	+	-	-	-			+	+	+
448		CDPHFDLB-F06M00923-23	SRR5649670		PRJNA277984	SAMN05526608	US Food and Drug Administration		Livestock	Bovine	Cow Feces						2006	North America	United States	California	draft genome	Nextera XT	MiSeq	251	176	Platanus_B_v1.3.1	634	5505276	378500	300	101072	8_30	-	+	+	-	-	+	-	-	-			+	+	+
449		TW14359	ASM2222v1		PRJNA30045	SAMN02604255	University of Washington	[13]	human	human	human						2006	North America	United States	Michigan	closed genome					454+Sanger	2	5622737	5528136	94601	5528136	8_30	-	+	+	-	-	+	-	-	-			+	+	+
450		06F00475Nal	SRR6118143		PRJNA407949	SAMN07666417	U.S. Department of Agriculture		Human	Human	packaged spinach; Homo sapiens							North America	United States	Pennsylvania	draft genome		MiSeq	251	92	Platanus_B_v1.3.1	393	5564419	400385	308	147341	8_30	-	+	+	-	-	+	-	-	-			+	+	+
451		CDPHFDLB-F06M00926-21	SRR5649779		PRJNA277984	SAMN05526606	US Food and Drug Administration		Livestock	Bovine	Cow Feces						2006	North America	United States	California	draft genome	Nextera XT	MiSeq	251	32	Platanus_B_v1.3.1	593	5471071	140918	300	51341	8_30	-	+	+	-	-	+	-	-	-			+		+
452		CDPHFDLB-F06M01061-4	SRR5861887		PRJNA277984	SAMN07159357	US Food and Drug Administration		Livestock	Bovine	Cow feces						2006	North America	United States	California	draft genome	Nextera XT	MiSeq	251	59	Platanus_B_v1.3.1	651	5470506	170135	301	58767	8_30	-	+	+	-	-	+	-	-	-			+	+	+
453		CDPHFDLB-F06M01056-8	SRR5658731		PRJNA277984	SAMN07159362	US Food and Drug Administration		Livestock	Bovine	Cow feces						2006	North America	United States	California	draft genome	Nextera XT	MiSeq	251	44	Platanus_B_v1.3.1	568	5541225	278971	300	82557	8_30	-	+	+	-	-	+	-	-	-			+	+	+
454		CDPHFDLB-F06M01069-12	SRR5861857		PRJNA277984	SAMN07279027	US Food and Drug Administration		Livestock	Bovine	Cow feces						2006	North America	United States	California	draft genome	Nextera XT	MiSeq	251	73	Platanus_B_v1.3.1	641	5514415	255943	300	69655	8_30	-	+	+	-	-	+	-	-	-			+	+	+
455		CDPHFDLB-F06M01060-2	SRR5861843		PRJNA277984	SAMN07159358	US Food and Drug Administration		Livestock	Bovine	Cow feces						2006	North America	United States	California	draft genome	Nextera XT	MiSeq	251	75	Platanus_B_v1.3.1	698	5516504	154479	300	60705	8_30	-	+	+	-	-	+	-	-	-			+		+
456		CDPHFDLB-F06M00936-1	SRR5659162		PRJNA277984	SAMN07159374	US Food and Drug Administration		Livestock	Bovine	Cow feces						2006	North America	United States	California	draft genome	Nextera XT	MiSeq	251	72	Platanus_B_v1.3.1	604	5484422	283181	300	65104	8_30	-	+	+	-	-	+	-	-	-			+	+	+
457		CDPHFDLB-F06M00926-22	SRR5649988		PRJNA277984	SAMN05526605	US Food and Drug Administration		Livestock	Bovine	Cow Feces						2006	North America	United States	California	draft genome	Nextera XT	MiSeq	251	129	Platanus_B_v1.3.1	552	5457117	547746	300	92355	8_30	-	+	+	-	-	+	-	-	-			+	+	+
458		20_140694	DRR381628		PRJDB13729	SAMD00495892	National Institute of Infectious Diseases		human	human	human			+	+		2014	Asia	Japan	Gifu	draft genome	Nextera XT	MiSeq	301	66	Platanus_B_v1.3.1	748	5590376	142934	300	37135	8_30	-	+	+	-	-	+	-	-	-	160312	160312	+	+	+
459		UMDUCD-O157-2016-S88	SRR5034400		PRJNA230969	SAMN06005826	FDA/CFSAN		Livestock	Bovine	bovine fecal (bos taurus)						2013	North America	United States	California	draft genome	Nextera XT	MiSeq	251	78	Platanus_B_v1.3.1	638	5738043	327922	302	115074	8_30	-	+	+	-	-	+	-	-	-			+	+	+
460		FSIS11810449	SRR7284568		PRJNA268206	SAMN09386343	FDA Center for Food Safety and Applied Nutrition		Livestock	Bovine	comminuted beef						2018	North America	United States	Texas	draft genome	Nextera XT	MiSeq	251	151	Platanus_B_v1.3.1	415	5512728	299038	302	115350	8_30	-	+	+	-	-	+	-	-	-			+	+	+
461		108_162203	DRR381716		PRJDB13729	SAMD00495980	National Institute of Infectious Diseases		human	human	human			+			2016	Asia	Japan	Gunma	draft genome	Nextera XT	MiSeq	301	58	Platanus_B_v1.3.1	669	5356992	134252	300	36723	8_30	-	+	+	-	-	+	-	-	-	191039	191039	+	+	+
462		49_142250	DRR381657		PRJDB13729	SAMD00495921	National Institute of Infectious Diseases		human	human	human				+		2014	Asia	Japan	Hyogo	draft genome	Nextera XT	MiSeq	301	62	Platanus_B_v1.3.1	631	5444684	130688	344	29078	8_30	-	+	+	-	-	+	-	-	-			+	+	+			+
463		M1300706001A	SRR6118145		PRJNA407949	SAMN07666421	U.S. Department of Agriculture		Human	Human	fecal sample; Homo sapiens; Age: 38; Caucasian male; male; Fecal						2013	North America	United States	Pennsylvania	draft genome		MiSeq	251	74	Platanus_B_v1.3.1	323	5491627	612009	301	184414	8_30	-	+	+	-	-	+	-	-	-			+	+	+
464		88_161108	DRR381696		PRJDB13729	SAMD00495960	National Institute of Infectious Diseases		human	human	human			+			2016	Asia	Japan	Aichi	draft genome	Nextera XT	MiSeq	301	54	Platanus_B_v1.3.1	572	5569126	200630	333	43070	8_30	-	+	+	-	-	+	-	-	-			+	+	+
465		46_142131	DRR381654		PRJDB13729	SAMD00495918	National Institute of Infectious Diseases		human	human	human			+	+		2014	Asia	Japan	Ibaraki	draft genome	Nextera XT	MiSeq	301	65	Platanus_B_v1.3.1	653	5281509	119340	339	28671	8_30	-	+	-	-	-	+	-	-	-			+	+	+
466		55_142397	DRR381663		PRJDB13729	SAMD00495927	National Institute of Infectious Diseases		human	human	human			+			2014	Asia	Japan	Saitama	draft genome	Nextera XT	MiSeq	301	64	Platanus_B_v1.3.1	614	5369243	226917	329	34196	8_30	-	+	-	-	-	+	-	-	-			+	+	+
467		101_162049	DRR381709		PRJDB13729	SAMD00495973	National Institute of Infectious Diseases		human	human	human		+				2016	Asia	Japan	Kyoto	draft genome	Nextera XT	MiSeq	301	59	Platanus_B_v1.3.1	594	5305481	145462	300	31352	8_30	-	+	-	-	-	+	-	-	-			+	+	+
468		95_161626	DRR381703		PRJDB13729	SAMD00495967	National Institute of Infectious Diseases		human	human	human		+				2016	Asia	Japan	Mie	draft genome	Nextera XT	MiSeq	301	54	Platanus_B_v1.3.1	669	5404141	150104	300	36401	8_30	-	+	-	-	-	+	-	-	-			+	+	+
469		PNUSAE009034	SRR5995944		PRJNA218110	SAMN07549120	CDC											North America	United States		draft genome	Nextera XT	MiSeq	251	85	Platanus_B_v1.3.1	345	5513485	614309	311	157831	8_30	-	+	-	-	-	+	-	-	-			+	+	+
470		UMDUCD-O157-2016-S67	SRR5034423		PRJNA230969	SAMN06005845	FDA/CFSAN		Livestock	Bovine	bovine fecal (bos taurus)						2012	North America	United States	California	draft genome	Nextera XT	MiSeq	251	81	Platanus_B_v1.3.1	754	5585115	208393	300	51817	8_30	-	+	+	-	-	+	-	-	-			+	+	+
471		87_161104	DRR381695		PRJDB13729	SAMD00495959	National Institute of Infectious Diseases		human	human	human			+			2016	Asia	Japan	Kagawa	draft genome	Nextera XT	MiSeq	301	61	Platanus_B_v1.3.1	551	5352943	137281	327	37423	8_30	-	+	-	-	-	+	-	-	-	131681	131681	+	+	+
472		UMDUCD-O157-2016-S37	SRR5034463		PRJNA230969	SAMN06005875	FDA/CFSAN		Livestock	Bovine	bovine fecal (bos taurus)						2012	North America	United States	California	draft genome	Nextera XT	MiSeq	301	50	Platanus_B_v1.3.1	506	5505746	234348	335	62521	8_30	-	+	+	-	-	+	-	-	-			+	+	+
473		UMDUCD-O157-2016-S17	SRR5034497		PRJNA230969	SAMN06005809	FDA/CFSAN		Livestock	Bovine	bovine fecal (bos taurus)						2012	North America	United States	California	draft genome	Nextera XT	MiSeq	301	154	Platanus_B_v1.3.1	404	5537868	511113	335	131459	8_30	-	+	+	-	-	+	-	-	-			+	+	+
474		UMDUCD-O157-2016-S9	SRR5034512		PRJNA230969	SAMN06005817	FDA/CFSAN		Livestock	Bovine	bovine fecal (bos taurus)						2012	North America	United States	California	draft genome	Nextera XT	MiSeq	301	71	Platanus_B_v1.3.1	474	5556827	238833	300	58753	8_30	-	+	+	-	-	+	-	-	-			+	+	+	+
475		UMDUCD-O157-2016-S25	SRR5034483		PRJNA230969	SAMN06005887	FDA/CFSAN		Livestock	Bovine	bovine fecal (bos taurus)						2012	North America	United States	California	draft genome	Nextera XT	MiSeq	301	168	Platanus_B_v1.3.1	431	5610301	595855	330	135768	8_30	-	+	+	-	-	+	-	-	-			+	+	+	+
476		UMDUCD-O157-2016-S4	SRR5034504		PRJNA230969	SAMN06005822	FDA/CFSAN		Livestock	Bovine	bovine fecal (bos taurus)						2012	North America	United States	California	draft genome	Nextera XT	MiSeq	301	43	Platanus_B_v1.3.1	758	5622307	143547	300	46167	8_30	-	+	+	-	-	+	-	-	-			+	+	+
477		UMDUCD-O157-2016-S15	SRR5034493		PRJNA230969	SAMN06005811	FDA/CFSAN		Livestock	Bovine	bovine fecal (bos taurus)						2012	North America	United States	California	draft genome	Nextera XT	MiSeq	251	35	Platanus_B_v1.3.1	598	5484675	134650	301	34549	8_30	-	+	+	-	-	+	-	-	-			+	+	+
478		UMDUCD-O157-2016-S1	SRR5034514		PRJNA230969	SAMN06005825	FDA/CFSAN		Livestock	Bovine	bovine fecal (bos taurus)						2012	North America	United States	California	draft genome	Nextera XT	MiSeq	301	60	Platanus_B_v1.3.1	768	5635132	253689	300	73822	8_30	-	+	+	-	-	+	-	-	-			+	+	+
479		UMDUCD-O157-2016-S75	SRR5034413		PRJNA230969	SAMN06005839	FDA/CFSAN		Livestock	Bovine	bovine fecal (bos taurus)						2013	North America	United States	California	draft genome	Nextera XT	MiSeq	251	60	Platanus_B_v1.3.1	314	5503444	613407	300	189313	8_30	-	+	+	-	-	+	-	-	-			+	+	+
480		UMDUCD-O157-2016-S3	SRR5034511		PRJNA230969	SAMN06005823	FDA/CFSAN		Livestock	Bovine	bovine fecal (bos taurus)						2012	North America	United States	California	draft genome	Nextera XT	MiSeq	301	73	Platanus_B_v1.3.1	508	5562270	252799	300	66166	8_30	-	+	+	-	-	+	-	-	-			+	+	+
481		UMDUCD-O157-2016-S33	SRR5034482		PRJNA230969	SAMN06005879	FDA/CFSAN		Livestock	Bovine	bovine fecal (bos taurus)						2012	North America	United States	California	draft genome	Nextera XT	MiSeq	251	78	Platanus_B_v1.3.1	618	5549630	266166	303	42221	8_30	-	+	+	-	-	+	-	-	-			+	+	+
482		CFSAN068345	SRR6179267		PRJNA230969	SAMN07781709	FDA/CFSAN		Livestock	Bovine	Cattle manure (bos taurus)						2017	North America	United States	California	draft genome	Nextera XT	NextSeq 500	151	144	Platanus_B_v1.3.1	338	5494864	611882	308	184242	8_30	-	+	+	-	-	-	-	-	+			+	+	+
483		CFSAN068344	SRR6181345		PRJNA230969	SAMN07781710	FDA/CFSAN		Livestock	Bovine	Cattle manure (bos taurus)						2017	North America	United States	California	draft genome	Nextera XT	NextSeq 500	151	122	Platanus_B_v1.3.1	342	5491550	466592	300	147696	8_30	-	+	+	-	-	-	-	-	+			+	+	+
484		FSIS21926281	SRR10603405		PRJNA268206	SAMN13497920	FDA Center for Food Safety and Applied Nutrition		Livestock	Bovine	comminuted beef						2019	North America	United States	Idaho	draft genome	Nextera XT	MiSeq	251	155	Platanus_B_v1.3.1	499	5591560	190767	303	83737	8_30	-	+	+	-	-	+	-	-	-			+	+	+
485		FSIS11925980	SRR10434799		PRJNA268206	SAMN13264481	FDA Center for Food Safety and Applied Nutrition		Livestock	Bovine	comminuted beef						2019	North America	United States	California	draft genome	Nextera XT	MiSeq	251	231	Platanus_B_v1.3.1	525	5591471	287904	324	97384	8_30	-	+	+	-	-	+	-	-	-			+	+	+
486		FSIS1500882	SRR2103769		PRJNA268206	SAMN03862036	FDA Center for Food Safety and Applied Nutrition		Livestock	Bovine	Comminuted Beef						2013	North America	United States	California	draft genome	Nextera XT	MiSeq	251	87	Platanus_B_v1.3.1	390	5568255	615930	300	110959	8_30	-	+	+	-	-	+	-	-	-			+	+	+
487		FSIS1503446	SRR3440344		PRJNA268206	SAMN04901889	FDA Center for Food Safety and Applied Nutrition		Feed	Bovine	Product-Raw-Intact-Beef						2015	North America	United States	Idaho	draft genome	Nextera XT	MiSeq	251	189	Platanus_B_v1.3.1	446	5551179	375974	306	115416	8_30	-	+	+	-	-	+	-	-	-			+	+	+
488		42_141951	DRR381650		PRJDB13729	SAMD00495914	National Institute of Infectious Diseases		human	human	human			+	+		2014	Asia	Japan	Wakayama	draft genome	Nextera XT	MiSeq	301	65	Platanus_B_v1.3.1	764	5344337	101269	329	23616	8_30	-	+	+	-	-	+	-	-	-	167980	167980	+	+	+
489		13-7130	SRR7750629		PRJNA481261	SAMN09738643	Public Health Agency of Canada		Human	Human	stool; Homo sapiens						2013	North America	Canada		draft genome	Nextera XT	MiSeq	301	78	Platanus_B_v1.3.1	377	5506734	314695	351	138580	8_30	-	+	-	-	-	+	-	-	-			+	+	+
490		68_150910	DRR381676		PRJDB13729	SAMD00495940	National Institute of Infectious Diseases		human	human	human			+			2014	Asia	Japan	Miyagi	draft genome	Nextera XT	MiSeq	301	65	Platanus_B_v1.3.1	640	5390772	146959	300	37479	8_30	-	+	+	-	-	+	-	-	-			+	+	+
491		PNUSAE026392	SRR9662893		PRJNA218110	SAMN12240077	CDC											North America	United States		draft genome	Nextera XT	MiSeq	251	51	Platanus_B_v1.3.1	496	5566086	188924	309	77615	8_30	-	+	+	-	-	+	-	-	-			+	+	+
492		CDPHFDLB-F15M01436-1	SRR5805037		PRJNA277984	SAMN07281143	US Food and Drug Administration		Livestock	Bovine	Cow feces						2015	North America	United States	California	draft genome	Nextera XT	MiSeq	251	114	Platanus_B_v1.3.1	934	5635916	115669	300	24803	8_30	-	+	+	-	-	+	-	-	-			+	+	+
493		CDPHFDLB-F15M01428-2	SRR5319560		PRJNA277984	SAMN06464140	US Food and Drug Administration		Wild Animal	Reptile	Feces						2015	North America	United States	California	draft genome	Nextera XT	MiSeq	251	107	Platanus_B_v1.3.1	734	5670615	219896	300	46440	8_30	-	+	+	-	-	+	-	-	-			+	+	+
494		CDPHFDLB-F15M01428-1	SRR5805040		PRJNA277984	SAMN07281144	US Food and Drug Administration		Livestock	Camelid	Goat feces						2015	North America	United States	California	draft genome	Nextera XT	MiSeq	251	99	Platanus_B_v1.3.1	845	5624663	136723	300	25879	8_30	-	+	+	-	-	+	-	-	-			+	+	+
495		CDPHFDLB-F15M01438-2	SRR5319563		PRJNA277984	SAMN06464137	US Food and Drug Administration		Wild Animal	Reptile	Feces						2015	North America	United States	California	draft genome	Nextera XT	MiSeq	251	57	Platanus_B_v1.3.1	587	5675423	150525	300	47516	8_30	-	+	+	-	-	+	-	-	-			+	+	+			+
496		17EP001769	ERR2184786		PRJEB23250	SAMEA104358080	NORWEGIAN INSTITUTE OF PUBLIC HEALTH		Human	Human	Homo sapiens; Hospital						2017	Europe	Norway		draft genome		MiSeq	251	57	Platanus_B_v1.3.1	419	5590206	467510	327	147500	8_30	-	+	+	-	-	+	-	-	-			+	+	+
497		SSI_AB674	ERR1744002		PRJEB16326	SAMEA4560958	Statens Serum Institut		Human	Human	Homo sapiens						2004	Europe	Denmark		draft genome		MiSeq	251	87	Platanus_B_v1.3.1	367	5475245	300810	300	134311	8_30	-	+	+	-	-	+	-	-	-			+	+	+
498		SSI_AB663	ERR1744000		PRJEB16326	SAMEA4560956	Statens Serum Institut		Human	Human	Homo sapiens						2004	Europe	Denmark		draft genome		MiSeq	251	132	Platanus_B_v1.3.1	416	5459848	238245	317	95717	8_30	-	+	+	-	-	+	-	-	-			+	+	+
499		FSIS1502384	SRR2102295		PRJNA268206	SAMN03853148	FDA Center for Food Safety and Applied Nutrition		Livestock	Bovine	Comminuted Beef						2015	North America	United States	Texas	draft genome	Nextera XT	MiSeq	251	77	Platanus_B_v1.3.1	318	5502221	614377	301	186371	8_30	-	+	+	-	-	+	-	-	-			+	+	+
500		FSIS1500660	SRR2125692		PRJNA268206	SAMN03897497	FDA Center for Food Safety and Applied Nutrition		Livestock	Bovine	Comminuted Beef						2015	North America	United States	Wisconsin	draft genome	Nextera XT	MiSeq	251	62	Platanus_B_v1.3.1	313	5509946	614340	308	188138	8_30	-	+	+	-	-	+	-	-	-			+	+	+
501		FSIS11921377	SRR9127656		PRJNA268206	SAMN11860625	FDA Center for Food Safety and Applied Nutrition		Livestock	Bovine	comminuted beef						2019	North America	United States	New York	draft genome	Nextera XT	MiSeq	251	127	Platanus_B_v1.3.1	590	5569994	202679	329	86875	8_30	-	+	+	-	+	-	-	-	-			+	+	+
502		FSIS1500969	SRR2131158		PRJNA268206	SAMN03939878	FDA Center for Food Safety and Applied Nutrition		Livestock	Bovine	Comminuted Beef						2015	North America	United States	Illinois	draft genome	Nextera XT	MiSeq	251	46	Platanus_B_v1.3.1	438	5513504	314297	300	94918	8_30	-	+	+	-	-	+	-	-	-			+	+	+
503		PNUSAE024576	SRR9099182		PRJNA218110	SAMN11788381	CDC											North America	United States		draft genome	Nextera XT	MiSeq	251	104	Platanus_B_v1.3.1	1200	5556816	75816	300	17715	8_30	-	+	+	-	-	+	-	-	-			+	+	+
504		FSIS1500901	SRR3405476		PRJNA268206	SAMN04870286	FDA Center for Food Safety and Applied Nutrition		Livestock	Bovine	Animal-Cattle-Steer						2015	North America	United States	Illinois	draft genome	Nextera XT	MiSeq	251	179	Platanus_B_v1.3.1	372	5662047	601931	300	136106	8_30	-	+	+	-	-	+	-	-	-			+	+	+
505		ewgs1052	SRR6900229		PRJNA232925	SAMN02597324	Wadsworth Center / NYSDOH		Food	Porcine	ground venison with bacon						2011	North America	United States	New York	draft genome	Nextera XT	MiSeq	251	184	Platanus_B_v1.3.1	405	5576052	327925	333	133106	8_30	-	+	+	-	-	+	-	-	-			+	+	+
506		ewgs1050	SRR6813807		PRJNA232925	SAMN02597322	Wadsworth Center / NYSDOH		Aquatic	Shellfish	raw venison						2011	North America	United States	New York	draft genome	Nextera XT	MiSeq	251	174	Platanus_B_v1.3.1	414	5569049	378058	318	136134	8_30	-	+	+	-	-	+	-	-	-			+	+	+
507		39_141704	DRR381647		PRJDB13729	SAMD00495911	National Institute of Infectious Diseases		human	human	human			+			2014	Asia	Japan	Osaka	draft genome	Nextera XT	MiSeq	301	65	Platanus_B_v1.3.1	649	5401028	143006	345	36464	8_30	-	+	+	-	-	+	-	-	-	157673	157673	+	+	+
508		54_142373	DRR381662		PRJDB13729	SAMD00495926	National Institute of Infectious Diseases		human	human	human			+			2014	Asia	Japan	Saitama	draft genome	Nextera XT	MiSeq	301	65	Platanus_B_v1.3.1	682	5446828	137278	341	30147	8_30	-	+	+	-	-	+	-	-	-			+	+	+			+
509		98_161798	DRR381706		PRJDB13729	SAMD00495970	National Institute of Infectious Diseases		human	human	human			+			2016	Asia	Japan	Osaka	draft genome	Nextera XT	MiSeq	301	63	Platanus_B_v1.3.1	597	5267926	201980	300	32480	8_30	-	+	+	-	-	+	-	-	-	132346	132346	+	+	+
510		96_161730	DRR381704		PRJDB13729	SAMD00495968	National Institute of Infectious Diseases		human	human	human						2016	Asia	Japan	Chiba	draft genome	Nextera XT	MiSeq	301	61	Platanus_B_v1.3.1	657	5379293	137075	300	36187	8_30	-	+	+	-	-	+	-	-	-			+	+	+
		* showing assembly / Illumina-PE read / ONT read (assembly or Illumina-PE read, if only available)
		** gray shading indicates BioProject No. of this study (PRJDB13729)
		† D; non-bloody diarrhea, BD; bloody diarrhea, HUS; hemolytic uremic syndrome
		‡ gray shading indicates 207 strains (other than strain Sakai) downsized for timed phylogeny
		References
		1. Hirai S, Yokoyama E, Wakui T, Ishige T, Nakamura M. Enterohemorrhagic Escherichia coli O157 subclade 8b strains in Chiba Prefecture, Japan, produced larger amounts of Shiga toxin 2 than strains in subclade 8a and other clades. PLoS One 2018;13(1):e0191834.
		2. Dallman TJ, Byrne L, Ashton PM, Cowley LA, Perry NT, et al. Whole-genome sequencing for national surveillance of Shiga toxin-producing Escherichia coli O157. Clin Infect Dis 2015;61(3):305-312.
		3. Hauser JR, Atitkar RR, Petro CD, Lindsey RL, Strockbine N, et al. The Virulence of Escherichia coli O157:H7 Isolates in Mice Depends on Shiga Toxin Type 2a (Stx2a)-Induction and High Levels of Stx2a in Stool. Front Cell Infect Microbiol 2020;10:62.
		4. Hosein AM, Breidt F, Jr., Smith CE. Modeling the effects of sodium chloride, acetic acid, and intracellular pH on survival of Escherichia coli O157:H7. Appl Environ Microbiol 2011;77(3):889-895.
		5. Lindsey RL, Batra D, Smith P, Patel PN, Tagg KA, et al. PacBio Genome Sequences of Escherichia coli Serotype O157:H7, Diffusely Adherent E. coli, and Salmonella enterica Strains, All Carrying Plasmids with an mcr-1 Resistance Gene. Microbiol Resour Announc 2018;7(14).
		6. Ogura Y, Mondal SI, Islam MR, Mako T, Arisawa K, et al. The Shiga toxin 2 production level in enterohemorrhagic Escherichia coli O157:H7 is correlated with the subtypes of toxin-encoding phage. Sci Rep 2015;5:16663.
		7. Shaaban S, Cowley LA, McAteer SP, Jenkins C, Dallman TJ, et al. Evolution of a zoonotic pathogen: investigating prophage diversity in enterohaemorrhagic Escherichia coli O157 by long-read sequencing. Microb Genom 2016;2(12):e000096.
		8. Lacher DW, Mammel MK, Gangiredla J, Gebru ST, Barnaba TJ, et al. Draft Genome Sequences of Isolates of Diverse Host Origin from the E. coli Reference Center at Penn State University. Microbiol Resour Announc 2020;9(39).
		9. Katani R, Cote R, Kudva IT, DebRoy C, Arthur TM, et al. Comparative genomics of two super-shedder isolates of Escherichia coli O157:H7. PLoS One 2017;12(8):e0182940.
		10. Cote R, Katani R, Moreau MR, Kudva IT, Arthur TM, et al. Comparative analysis of super-shedder strains of Escherichia coli O157:H7 reveals distinctive genomic features and a strongly aggregative adherent phenotype on bovine rectoanal junction squamous epithelial cells. PLoS One 2015;10(2):e0116743.
		11. Eppinger M, Mammel MK, Leclerc JE, Ravel J, Cebula TA. Genomic anatomy of Escherichia coli O157:H7 outbreaks. Proc Natl Acad Sci U S A 2011;108(50):20142-20147.
		12. Teng L, Lee S, Park D, Jeong KC. Genetic and Functional Analyses of Virulence Potential of an Escherichia coli O157:H7 Strain Isolated From Super-Shedder Cattle. Front Cell Infect Microbiol 2020;10:271.
		13. Kulasekara BR, Jacobs M, Zhou Y, Wu Z, Sims E, et al. Analysis of the genome of the Escherichia coli O157:H7 2006 spinach-associated outbreak isolate indicates candidate genes that may enhance virulence. Infect Immun 2009;77(9):3713-3721.
[truncated: 40 more columns]

## Sheet: Table S2
	Table S2. The 32 minimum SNPs for O157:H7 SNP genotyping proposed by Manning et al. [1].
	No.	SNP_No.	name	loci	gene annotation	direction	position in locus	position in genome	SNP		SNP type	translation		clade	1		2								3						4	4/5	6			7		8					9
														SG	1_1	1_2	2_3	2_4/6	2_5	2_7	2_8	2_9	2_10	2_11	3_12	3_13	3_14	3_15	3_16/17	3_18	4_19	4/5_20/23	6_24	6_25	6_26	7_28	7_29	8_30	8_31	8_32	8_33	8_34	9_35	9_36	9_37	9_38	9_39
									Sakai	variant		sakai	variant	strain	Sakai										EDL933													TW14359 / EC4115
	1	1	03_83	ECs0333	putative transcriptional regulator		83	351109	T	C	N	V	A		T	T	T	T	T	T	T	T	T	T	T	T	T	T	T	T	T	T	T	T	T	T	C	C	C	C	C	C	C	C	C	C	C
	2	4	95_739	ECs2006	putative BigA-like protein		739	1984857	G	A	N	D	N		G	G	G	G	G	G	G	G	G	G	G	G	G	G	G	G	G	G	G	G	G	G	G	G	G	A	A	A	G	G	G	G	G
	3	6	09_117	ECs0606	hypothetical protein	complement	117	673343	A	G	N	E	D		A	A	A	A	A	A	A	A	A	A	A	A	A	A	A	A	A	A	A	A	A	A	A	C	C	C	C	C	A	A	A	A	A
	4	10	12_1151	ECs0625	enterobactin synthetase component EntF		1151	696963	C	T	N	P	L		C	C	C	C	C	C	C	C	T	C	C	C	C	C	C	C	C	C	C	C	C	C	C	C	C	C	C	C	C	C	C	C	C
	5	11	13_125	ECs0654	citrate lyase alpha chain	complement	125	730801	T	G	N	L	R		T	G	G	G	G	G	G	G	G	G	G	G	G	G	G	G	G	G	G	G	G	G	G	G	G	G	G	G	G	G	G	G	G
	6	12	14_281	ECs0654	citrate lyase alpha chain	complement	281	730645	T	C	N	I	T		T	T	T	T	T	T	T	T	T	T	T	T	T	T	T	T	T	T	T	T	T	T	T	T	T	T	T	T	C	C	C	C	C
	7	16	17_339	ECs0712	hypothetical protein		339	789194	T	C	S	D	D		T	T	T	T	C	C	C	C	C	C	C	C	C	C	C	C	C	C	C	C	C	C	C	C	C	C	C	C	C	C	C	C	C
	8	17	18_1678	ECs0721	ornithine decarboxylase isozyme	complement	1678	797116	G	C	N	V	L		G	G	G	G	G	G	G	G	G	G	G	C	C	C	G	G	G	G	G	G	G	G	G	G	G	G	G	G	G	G	G	G	G
	9	18	04_1545	ECs0472	hypothetical protein	complement	1545	501564	G	A	N	M	I		G	G	G	G	G	G	G	G	G	G	G	G	A	G	G	G	G	G	G	G	G	G	G	G	G	G	G	G	G	G	G	G	G
	10	19	58_379	ECs3609	hypothetical protein	complement	379	3599366	C	T	N	P	S		C	C	C	C	C	C	C	C	C	C	C	C	C	C	C	C	C	C	C	C	C	C	C	C	C	T	T	T	C	C	C	C	C
	11	21	19_928	ECs0915	hypothetical protein	complement	928	1002396	G	A	N	G	S		G	G	G	G	G	G	G	G	G	G	G	G	G	G	G	G	G	G	G	A	A	G	G	G	G	G	G	G	G	G	G	G	G
	12	22	20_311	ECs0942	hypothetical protein		311	1027219	A	G	N	E	G		A	A	A	A	A	A	A	A	A	A	A	A	A	A	G	G	G	G	G	G	G	G	G	G	G	G	G	G	G	G	G	G	G
	13	23	62_259	ECs3830	putative ribosomal protein		259	3838445	C	T	N	R	C		C	C	C	C	C	C	C	C	C	C	C	C	C	C	C	C	C	C	C	C	C	C	C	T	C	C	C	C	C	C	C	C	C
	14	36	72_776	ECs4380	heme utilization/transport protein	complement	776	4390671	G	A	N	G	E		G	G	G	G	G	G	G	G	G	G	G	G	G	G	G	G	A	A	A	A	A	A	A	A	A	A	A	A	A	A	A	A	A
	15	37	35_849	ECs2082	alcohol dehydrogenase	complement	849	2074263	G	A	S	V	V		G	G	G	G	G	G	G	G	G	G	G	G	G	G	G	G	G	G	G	A	G	G	G	G	G	G	G	G	G	G	G	G	G
	16	47	66_348	ECs3942	hypothetical protein		348	3944571	A	C	S	A	A		A	A	A	A	A	A	A	A	A	A	A	C	A	A	A	A	A	A	C	C	C	A	A	A	A	A	A	A	A	A	A	A	A
	17	48	fimA-299	ECs5273	major type 1 subunit fimbrin		299	5398304	T	C	N	V	A		T	T	T	C	C	C	C	C	C	C	C	C	C	C	C	C	C	C	C	C	C	C	C	C	C	C	C	C	C	C	C	C	C
	18	49	85_1340	ECs4889	argininosuccinate lyase		1340	4964826	G	A	N	R	Q		G	G	G	G	G	G	G	G	G	G	G	G	G	G	G	A	A	A	A	A	A	A	A	A	A	A	A	A	A	A	A	A	A
	19	51	fimA-354	ECs5273	major type 1 subunit fimbrin		354	5398359	C	A	N	T	R		C	C	C	C	C	C	C	C	C	C	C	C	C	C	C	C	C	C	C	C	C	C	C	C	C	C	C	C	C	C	C	C	A
	20	56	fimA-527	ECs5273	major type 1 subunit fimbrin		527	5398532	C	T	N	T	I		C	C	C	C	C	C	C	C	C	C	C	C	C	C	C	C	C	C	C	C	C	C	C	C	C	C	T	C	C	C	C	C	C
	21	58	43_3971	ECs2775	putative factor		3971	2717449	G	T	N	G	V		G	G	G	G	G	G	G	T	T	T	T	T	T	T	T	T	T	T	T	T	T	T	T	T	T	T	T	T	T	T	T	T	T
	22	64	aspC-132	ECs1011	aspartate aminotransferase	complement	132	1115049	G	T	S	P	P		G	G	G	G	G	G	G	G	G	G	G	G	G	G	G	G	T	G	G	G	G	G	G	G	G	G	G	G	G	G	G	G	G
	23	65	aspC-267	ECs1011	aspartate aminotransferase	complement	267	1114914	G	A	S	L	L		G	G	G	G	G	G	G	G	G	G	G	G	G	G	G	G	G	G	G	G	G	G	G	G	G	G	G	G	G	A	G	G	G
	24	75	eae-2707	ECs4559	intimin adherence protein	complement	2707	4596556	C	A	N	T	I		C	C	C	C	C	C	C	C	C	C	C	C	C	C	C	C	C	C	C	C	C	C	C	C	C	C	C	C	C	C	A	A	A
	25	77	60_144	ECs3743	putative carbamoyl transferase		144	3744736	A	G	S	L	L		A	A	A	A	A	G	G	G	G	G	G	G	G	G	G	G	G	G	G	G	G	G	G	G	G	G	G	G	G	G	G	G	G
	26	81	espA-339	ECs4556	LEE pathogenicity island secreted protein	complement	339	4593379	T	A	N	R	S		T	T	T	T	T	T	T	T	T	T	T	T	T	T	T	T	T	T	T	T	T	T	T	T	T	T	T	T	T	T	A	T	T
	27	87	uidA-693	ECs2324	interrupted beta-D- glucuronidase		693	2294999	C	T	S	R	Q		C	C	C	C	C	C	C	C	C	C	C	C	C	C	C	C	C	C	C	C	C	C	C	C	C	C	C	T	C	C	C	C	C
	28	89	yjdB-1186	ECs5096	hypothetical protein	complement	1186	5188884	C	G	N	R	G		C	C	C	C	C	C	C	C	C	C	G	G	G	G	G	G	G	G	G	G	G	G	G	G	G	G	G	G	G	G	G	G	G
	29	92	yjiM-417	ECs5298	hypothetical protein	complement	417	5428580	T	C	S	S	S		T	T	T	T	T	T	C	C	C	C	C	C	C	C	C	C	C	C	C	C	C	C	C	C	C	C	C	C	C	C	C	C	C
	30	93	06_247	ECs0517	acrAB operon repressor		247	552072	A	G	N	S	G		A	A	A	A	A	A	A	A	A	A	A	A	A	A	A	A	A	A	A	A	A	G	G	G	G	G	G	G	G	G	G	G	G
	31	95	33_2244	ECs1895	hypothetical protein		2244	1887941	T	C	S	A	A		T	T	T	T	T	T	T	T	C	C	T	T	T	T	T	T	T	T	T	T	T	T	T	T	T	T	T	T	T	T	T	T	T
	32	96	46_648	ECs2852	putative colanic acid biosynthsis carrier	complement	648	2796191	T	C	S	D	D		T	T	C	C	C	C	C	C	C	C	C	C	C	C	C	C	C	C	C	C	C	C	C	C	C	C	C	C	C	C	C	C	C
	Bold and italic characters indicate discriminating SNPs for clade 8
	SNP type: S; synonymous, N; nonsynonymous
			Reference
			1. Manning SD, Motiwala AS, Springman AC, Qi W, Lacher DW et al. Variation in virulence among clades of Escherichia coli O157:H7 associated with disease outbreaks. Proc Natl Acad Sci U S A 2008;105(12):4868-4873.

## Sheet: Table S3
	Table S3. Genomic positions, sizes, integration sites, and att sequences of prophages (PPs) and integrative elements (IEs) identified in this study.
	Elements	strain	start	end	length	comments	direction	integration sites	att	lenth	sequence *
	Sp1_like	TW14359	302602	314506	11905			thrW	attL	29	ATTCGTAATGCGAAGGTCGTAGGTTCGAC
									attR	29	ATTCGTAATGCGAAGGTCGTAGGTTCGAC
	Sp2_like	TW14359	314507	328705	14199			thrW	attL	18	TCCTATTATCGGCACCAT
									attR	17	TCCTATTATCG-CACCAT
	Sp3_like	TW14359	896077	934666	38590			ybhB_C	attL	15	GCTTTTTTATACTAA
									attR	15	GCTTTTTTATACTAA
	PP_yljB	61_150228	1098332	1107978	9647			yljB	attL	21	ATAgATGATAGTTATtTATCA
									attR	21	ATAaATGATAGTTATcTATCA
	IE_serW	CEC13091	1059336	1134056	74721			serW	attL	18	AATaTGGCGGTGAGGGGG
									attR	18	AATcTGGCGGTGAGGGGG
	Sp4_like	TW14359	1166039	1216059	50021			serT	attL	65	TTATcTGGCGGAAGCGCAGAGATTCGAACTCTGGAACCCTTTCGGGTCGCCGGTTTTCAAGACCG
									attR	65	TTATtTGGCGGAAGCGCAGAGATTCGAACTCTGGAACCCTTTCGGGTCGCCGGTTTTCAAGACCG
	Sp5_like	8_140198	1236718	1301832	65115	α Stx2a phage		wrbA	attL	13	GTTTCAAcATGTC
									attR	13	GTTTCAAtATGTC
	SpLE1_like	TW14359	1313015	1400577	87563	TER-PI		serX	attL	14	TGGCGGTGAGGGGG
									attR	14	TGGCGGTGAGGGGG
	Sp6_like	TW14359	1485349	1531108	45760			potB	attL	12	CCTTtTTATTCA
									attR	12	CCTTcTTATTCA
	Sp7_like	TW14359	1535786	1546995	11210			ycfD_phoQ	attL	10	GGACATATTT
									attR	10	GGACATATTT
	Sp8_like	TW14359	1555117	1599500	44384			icdA	attL		not found
									attR		not found
	Sp9_like	TW14359	1677855	1736126	58272			ompW	attL	28	CAGTGTGGTACATGGATATCGATACCAC
									attR	28	CAGTGTGGTACATGGATATCGATACCAC
	cpOO' tandem prophage	TW14359	1736127	1781549	45423			ompW	attL	28	CAGTGTGGTACATGGATATCGATACCAC
									attR	28	CAGTGTGGTACATGGATATCGATACCAC
	Sp11_like	TW14359	2071751	2110970	39220		complement	ydfJ	attL	283	AAATCCATAATTCATAGATGTTTTTTACTATTCTGTGGGTTTTTGGGTGTTTTCTAAGTTTTTTCAGATGGTTGTATTTTTTCTAAAAATCCCTAATCTCGATTTTGCTGTTTATTTGAGGCCTTTTTATGTCCCATATATGCCCCACAGATACCCCGCAGCCAAAATCAACAAAATGCCAAAAGGTTCTGTTCCTGCCCTGCAACAAGAAATGCTGCGACGTGTCAGTAAACGTTATGACGATGTAGAAGTGATCATCAAATCCACCAGCAACGATGGCCTT
									attR	283	AAATCCATAATTCATAGATGTTTTTTACTATTCTGTGGGTTTTTGGGTGTTTTCTAAGTTTTTTCAGATGGTTGTATTTTTTCTAAAAATCCCTAATCTCGATTTTGCTGTTTATTTGAGGCCTTTTTATGTCCCATATATGCCCCACAGATACCCCGCAGCCAAAATCAACAAAATGCCAAAAGGTTCTGTTCCTGCCCTGCAACAAGAAATGCTGCGACGTGTCAGTAAACGTTATGACGATGTAGAAGTGATCATCAAATCCACCAGCAACGATGGCCTT
	Sp12_like	TW14359	2110971	2160166	49196		complement	ydfJ	attL		not found
									attR		not found
	PP_btuC_ihfA	CEC03102	2272511	2308080	35570		complement	btuC_ihfA	attL	25	AAAGAAAAAAGGCCGCAGAGCGGCC
									attR	25	AAAGAAAAAAGGCCGCAGAGCGGCC
	PP_ryeA	27_141091	1337442	1393092	55651		complement	ryeA	attL	32	CGAAtACAGGAATCGTaTTCGGTCTtTTTTTA
									attR	32	CGAAaACAGGAATCGTgTTCGGTCTcTTTTTA
	PP_yecE	28RC1	2548720	2593860	45141	Stx2d phage	complement	yecE	attL	23	AGgaTGcCCGcCACtTTAACTGC
									attR	21	AGt-TG-CCGtCACaTTAACTGC
	Sp13_like	TW14359	2498176	2520611	22436		complement	leuZ	attL	121	AAAAAACCACCCGAAGGTGGTTTCACGACACTGCTTATTGCTTTGATTTTATTCTTAtCTTTCCCATGGTACCCGGAGCGGGACTTGAACCCGCACAGCGCGAACGCCGAGGGATTTTAAA
									attR	121	AAAAAACCACCCGAAGGTGGTTTCACGACACTGCTTATTGCTTTGATTTTATTCTTAgCTTTCCCATGGTACCCGGAGCGGGACTTGAACCCGCACAGCGCGAACGCCGAGGGATTTTAAA
	Sp14_like	TW14359	2574599	2618641	44043		complement	serU	attL	61	TGGCGGAGAGAGGGGGATTTGAACCCCCGGTaGAGTTGCCCCtACTCCGGTTTTCGAGACC
									attR	61	TGGCGGAGAGAGGGGGATTTGAACCCCCGGTgGAGTTGCCCCcACTCCGGTTTTCGAGACC
	Stx2c phage	TW14359	2661916	2719127	57212		complement	sbcB	attL	13	TTTCACGATTACG
									attR	13	TTTCACGATTACG
	PP_yegQ_R	TW14359	2806432	2838391	31960	APEC-like phage	complement	yegQ_R	attL	18	TACACGGGCTTATTTTTT
									attR	18	TACACGGGCTTATTTTTT
	Sp15_like	TW14359	2891718	2940039	48322		complement	yehV	attL	21	CCCTGTCACGTTACGCGCGTG
									attR	21	CCCTGTCACGTTACGCGCGTG
	γ Stx2a phage	TW14359	3189636	3251893	62258		complement	argW	attL	25	TGTCCTCTTAGTTAAATGGATATAA
									attR	25	TGTCCTCTTAGTTAAATGGATATAA
	γ_v1 Stx2a phage	08-3914	3174896	3236163	61268		complement	argW	attL	25	TGTCCTCTTAGTTAAATGGATATAA
									attR	25	TGTCCTCTTAGTTAAATGGATATAA
	δ Stx2a phage	F765	3116945	3180495	63551		complement	argW	attL	25	TGTCCTCTTAGTTAAATGGATATAA
									attR	25	TGTCCTCTTAGTTAAATGGATATAA
	Sp16_like	TW14359	3251970	3260520	8551		complement	argW	attL	23	TTCGATTCCTGCAGGGGACACCA
									attR	22	TTCGATTCCTGCA-GGGACACCA
	Sp17_like	TW14359	3534950	3564444	29495		complement	ssrA	attL	3	CCA
									attR	3	CCA
	SpLE3_like	TW14359	3911163	3934613	23451		complement	pheV	attL		not found
									attR		not found
	PP_ileX	CEC01311	3810789	3821175	10387		complement	ileX	attL	46	ACTCATAATCGCTTGGTCGTTGGTTCAAacCCAaCAGGGGCCACCA
									attR	46	ACTCATAATCGCTTGGTCGCTGGTTCAAgtCCAgCAGGGGCCACCA
	PP_yicC_dinD	57_142493	4561281	4577225	15945	phage_scar 14.5	complement	yicC_dinD	attL	12	GAGCAGATTCAA
									attR	12	GAGCAGATTCAA
	SpLE4_like	TW14359	4640009	4683458	43450	LEE-PI	complement	selC	attL	8	TTCCGCcA
									attR	8	TTCCGCaA
	PP_cpxQ	06-3462	4856920	4886243	29324			cpxQ	attL	46	GACACCATCCCTGTCTTCCCCCACATGATGTGGGGGTTTTTTTTATC
									attR	46	GACACCATCCCTGTCTTCCCCCACATGATGTGGGGGTTTTTTTTATC
	PP_dusA	TW14359	5135333	5146187	10855	phage_scar 9.2		dusA	attL	104	ATGCACGgTAATtcTGAAatgCAAAAAATcAAcCAAACCAGCGcaATGCCTGAAAAAACTGacGTTcACTGGAgTggTCGGTTTAGCGTTGCACCAATGCTCGA
									attR	104	ATGCACGaTAATcaTGAAgcaCAAAAAATtAAtCAAACCAGCGtgATGCCTGAAAAAACTGgtGTTaACTGGAaTtcTCGGTTTAGCGTTGCACCAATGCTCGA
	SpLE5_like	TW14359	5378293	5387029	8737			leuX	attL	26	GGTTCGAGTCCGGCCTTCGGCACCAA
									attR	26	GGTTCGAGTCCGGCCTTCGGCACCAA
	SpLE6_like	TW14359	5387081	5421228	34148			leuX	attL		not found
									attR		not found
	* small letters indicate nucleotides that differed between attL and attR sequences.
